# Supplementary material for: Catalogue of multimorbidity mean based severity and associational prevalence rates between 199+ chronic conditions—A nationwide register-based population study
Source: PLoS One. 2022 Sep 14;17(9):e0273850. doi: 10.1371/journal.pone.0273850 (PMC9473636; doi:10.1371/journal.pone.0273850)
Supplement: S5 Table — Sorted by ICD-10 diagnosis. (XLSX) [file pone.0273850.s005.xlsx]

## Sheet: Per Cent
S5 Table. Catalogue of correlational prevalence (per cent within conditions) and frequencies among the 199 chronic conditions, disease groups, common conditions, medicines and overweight in Denmark on 1st January 2013. Sorted by ICD-10 diagnosis.
Raw Per Cent
	Per cent	100	B18, B20–B24	B18	B20–24	C00–C99; D32–D33; D35.2–D35.4; D42–D44	C00–C14; C30–C33; C37–C42; C45–C49; C69; C73–74; C754–C759	C15–C17; C22–C26	C18	C19–C21	C34	C43	C44	C50	C51–C52; C56–C58	C53–C55	C60, C62–C63	C61	C64–C68	C71, C75.1–C75.3, D33.0–D33.2, D35.2–D35.4, D43.0–D43.2, D44.3–D44.5 (brain). C70, D32, D42 (brain membrane). C72, D33.3–D33.9, D43.3–D43.9 (cranial nerve, spinal cord)	C76–C80, C97	C81–C96	D00–D09; D55–D59; D60–D67; D80–D89	D00–D09	D55–D59	D60–D63	D64	D65–D69	D70–D77	D80–D89	E00–E14; E20–E29; E31–35; E70–E78; E84–E85; E88–E89	E00–E04, E06, E07	E05	E10	E11	E12–E14	E20–E35, except E30	E70–E77; E79–E83; E85, E88–E89;	E78	E84	G00–G14; G20–G32; G35–G37; G40–47; G50–64; G70–73; G80–G83; G90–G99	G00–G09	G10–G14, G30–G32	G20, G21, G22, F02.3	G23–G26	G35	G36–G37	G40–G41	G43
No.	Name of condition	ICD-10 code / definition	B – Viral hepatitis and human immunodeficiency virus [HIV] disease	Chronic viral hepatitis	Human immunodeficiency virus [HIV] disease	C – Malignant neoplasms	Malignant neoplasms of other and unspecified localizations	Malignant neoplasms of digestive organs	Malignant neoplasm of colon	Malignant neoplasms of rectosigmoid junction, rectum, anus and anal canal	Malignant neoplasm of bronchus and lung	Malignant melanoma of skin	Other malignant neoplasms of skin	Malignant neoplasm of breast	Malignant neoplasms of female genital organs	Malignant neoplasm of cervix uteri, corpus uteri and part unspecified	Malignant tumor of male genitalia	Malignant neoplasm of prostate	Malignant neoplasms of urinary tract	Brain cancer c	Malignant neoplasms of ill-defined, secondary and unspecified sites, and of independent (primary) multiple sites	Malignant neoplasms, stated or presumed to be primary, of lymphoid, haematopoietic and related tissue	D – In situ and benign neoplasms, and neoplasms of uncertain or unknown behavior and diseases of the blood and blood-forming organs and certain disorders involving the immune mechanism	In situ neoplasms	Hemolytic anemias	Aplastic and other anemias	Other anemias	Coagulation defects, purpura and other hemorrhagic conditions	Other diseases of blood and blood-forming organs	Certain disorders involving the immune mechanism	E – Endocrine, nutritional and metabolic diseases	Diseases of the thyroid c	Thyrotoxicosis c	Diabetes type 1 c	Diabetes type 2 c	Diabetes others c	Disorders of other endocrine glands	Metabolic disorders	Disturbances in lipoprotein circulation and other lipids c	Cystic fibrosis c	G – Diseases of the nervous system	Inflammatory diseases of the central nervous system	Systemic atrophies primarily affecting the central nervous system and other degenerative diseases	Parkinson’s disease c	Extrapyramidal and movement disorders	Sclerosis	Demyelinating diseases of the central nervous system	Epilepsy c	Migraine c
	B – Viral hepatitis and human immunodeficiency virus [HIV] disease	B18, B20–B24	100	53.9294	49.7529	7.4	1.22353	0.8	0.258824	0.576471	0.505882	0.270588	0.529412	0.329412	0.188235	0.247059	0.294118	0.235294	0.141176	0.635294	1.14118	1.87059	8.65882	0.764706	0.552941	1.24706	3.67059	2.58824	0.658824	0.458824	17.7529	1.97647	0.776471	0.623529	5.32941	0.0588235	1.10588	1.95294	10.7176	0	20.8353	1.07059	0.329412	3.69412	0.458824	0	0.0941176	5.08235	3.25882
1	Chronic viral hepatitis	B18	100	100	6.8281	6.34817	0.82897	1.37435	0.26178	0.239965	0.589005	0.21815	0.370855	0.34904	0.17452	0.196335	0.152705	0.152705	0.196335	0.676265	0.95986	1.24346	9.77312	0.52356	0.676265	1.5925	4.51571	3.14136	0.69808	0.30541	15.8159	2.53054	1.09075	0.65445	6.41361	0	1.09075	1.89791	6.71902	0	24.3237	0.807155	0.458115	5.2356	0.47993	0	0.109075	7.56981	3.83944
2	Human immunodeficiency virus [HIV] disease	B20–24	100	7.40128	100	8.55994	1.65524	0.118231	0.283755	0.94585	0.401986	0.331048	0.733034	0.283755	0.18917	0.283755	0.449279	0.307401	0	0.614803	1.37148	2.60109	8.41807	1.04044	0.520218	1.01679	3.02672	2.53015	0.662095	0.614803	19.4372	1.37148	0.401986	0.56751	4.0908	0	1.18231	1.98629	14.6134	0	17.38	1.39513	0.212816	2.15181	0.401986	0	0	2.62473	2.53015
	C – Malignant neoplasms	C00–C99; D32–D33; D35.2–D35.4; D42–D44	0.274276	0.126891	0.15785	100	8.9639	2.11005	8.2091	4.65702	6.43698	8.5623	6.80109	22.1021	3.15919	5.06168	2.26485	11.6413	4.49961	6.67594	11.1712	8.59544	10.654	2.98259	0.173984	1.97139	4.37926	1.14638	0.920504	0.489685	40.3966	6.8508	1.9086	0.484017	11.1926	0.0571227	2.16325	1.72066	30.3164	0.0239828	21.4053	0.366283	0.534162	2.54349	0.490993	0.348841	0.140844	2.68695	4.55063
3	Malignant neoplasms of other and unspecified localizations	C00–C14; C30–C33; C37–C42; C45–C49; C69; C73–74; C754–C759	0.50591	0.184852	0.340517	100	100	1.52746	1.53232	0.851292	3.07924	1.46422	2.08688	3.02573	1.09938	0.924259	0.598336	1.74636	1.23559	18.203	17.0745	5.13207	9.73391	2.47604	0.10702	2.15498	3.75055	1.18694	1.04587	0.515639	47.2199	18.9425	2.15498	0.554556	10.5025	0.0875614	2.22309	4.05215	27.1684	0.0486452	21.1996	0.345381	0.437807	2.32524	0.442672	0.325923	0.0924259	2.36902	3.77973
4	Malignant neoplasms of digestive organs	C15–C17; C22–C26	1.40525	1.30192	0.103327	100	6.48894	100	5.47634	1.88055	2.54185	1.23993	1.23993	2.78983	0.785286	0.661294	0.392643	2.87249	1.69456	1.96322	17.6689	4.46373	18.2476	1.30192	0	5.76565	11.18	2.12854	1.23993	0.49597	45.8566	5.78632	1.94255	0.847282	14.2178	0.206654	6.13763	2.68651	31.7214	0	21.2647	0.433974	0.702625	3.07915	0.392643	0.206654	0.144658	2.58318	2.93449
5	Malignant neoplasm of colon	C18	0.11686	0.0637416	0.0637416	100	1.67322	1.40763	100	9.94901	1.87507	0.945501	1.22703	3.39955	0.844577	0.966748	0.154042	2.58685	1.22703	0.833953	13.8585	1.52449	15.9673	0.966748	0.164666	3.57484	11.3832	1.23765	0.578987	0.276214	45.469	5.7155	2.10347	0.467439	15.2449	0.0849888	1.83257	1.3067	35.9025	0	19.8874	0.276214	0.64804	2.84713	0.557739	0.217784	0.079677	2.22033	2.84713
6	Malignant neoplasms of rectosigmoid junction, rectum, anus and anal canal	C19–C21	0.458801	0.102996	0.374532	100	1.63858	0.85206	17.5375	100	1.78839	0.88015	1.25468	2.58427	0.589888	0.580524	0.187266	2.42509	1.24532	0.730337	14.4569	1.18914	10	1.51685	0.11236	2.59363	5.20599	0.964419	0.440075	0.337079	41.4139	4.53184	1.91011	0.402622	13.1086	0.0842697	1.27341	1.10487	33.221	0	18.4551	0.290262	0.664794	2.37828	0.458801	0.243446	0.0749064	2.20037	2.50936
7	Malignant neoplasm of bronchus and lung	C34	0.291288	0.182902	0.115161	100	4.28804	0.83322	2.39127	1.29386	100	1.1787	1.31419	4.11868	0.508061	0.650318	0.189676	1.73418	1.90354	2.21515	13.7515	2.60127	13.0877	1.25322	0.108386	2.97385	6.1577	1.57838	1.46999	1.65289	47.9068	5.9748	2.40482	0.548706	14.097	0.047419	2.39127	1.99837	38.3688	0.047419	24.0076	0.331933	0.711286	3.06869	0.806124	0.352256	0.149031	3.11611	3.90868
8	Malignant melanoma of skin	C43	0.117132	0.0509269	0.0712976	100	1.5329	0.305561	0.906498	0.478713	0.886128	100	5.23019	2.51069	0.361581	0.493991	0.168059	1.55327	0.529639	0.987981	10.3127	1.30882	8.55062	5.05195	0.0611122	0.697698	1.81809	0.998167	0.371766	0.259727	29.7413	4.60379	1.27317	0.422693	7.32838	0	0.937054	0.830108	23.187	0	16.317	0.229171	0.305561	1.72642	0.351395	0.39723	0.101854	1.43105	4.16073
9	Other malignant neoplasms of skin	C44	0.288517	0.108995	0.198756	100	2.75053	0.384689	1.48105	0.85914	1.24383	6.5846	100	2.82747	0.352632	0.525742	0.147464	2.6223	0.801436	0.814259	3.5135	2.82747	9.86728	3.31474	0.0897609	1.35924	3.98153	1.26306	0.686029	0.461627	41.9696	5.12278	1.62852	0.525742	11.7074	0.0320574	0.974546	1.20536	34.2822	0.0577034	19.9077	0.275694	0.743733	2.70565	0.551388	0.262871	0.102584	2.41072	3.02622
10	Malignant neoplasm of breast	C50	0.055241	0.0315663	0.0236747	100	1.22714	0.26634	1.26265	0.544518	1.19952	0.972636	0.870046	100	1.02985	1.31197	0.0197289	0.037485	0.38866	0.718133	12.0366	0.933178	9.62574	4.94999	0.106536	1.04958	2.44836	0.77732	0.891747	0.220964	37.4356	7.87973	2.50163	0.355121	9.55472	0.0355121	0.939097	1.0772	27.7665	0.017756	22.6606	0.201235	0.426145	2.59435	0.495196	0.41628	0.100618	1.88411	8.52684
11	Malignant neoplasms of female genital organs	C51–C52; C56–C58	0.220842	0.110421	0.110421	100	3.11939	0.5245	2.19462	0.869565	1.0352	0.979986	0.759144	7.20497	100	7.39821	0	0.0690131	0.676329	0.759144	12.7536	1.02139	12.7812	3.94755	0.220842	3.06418	4.7343	1.21463	1.17322	0.276052	36.1215	8.22636	2.6363	0.676329	8.9441	0.0966184	1.43547	2.15321	24.4859	0	21.187	0.220842	0.414079	2.38785	0.372671	0.621118	0.179434	1.93237	6.66667
12	Malignant neoplasm of cervix uteri, corpus uteri and part unspecified	C53–C55	0.18091	0.0775327	0.103377	100	1.6368	0.275672	1.56788	0.534114	0.827016	0.835631	0.706409	5.72881	4.61751	100	0	0	0.654721	0.637491	5.46175	0.939008	13.6371	7.10717	0.137836	2.17092	3.52343	1.06823	0.723639	0.318746	37.9394	7.76189	2.63611	0.465196	12.6895	0.0603032	1.19745	1.61957	27.2571	0	19.0041	0.103377	0.516885	2.22261	0.404893	0.370434	0.137836	1.5765	5.94418
13	Malignant tumor of male genitalia	C60, C62–C63	0.481325	0.134771	0.365807	100	2.36812	0.365807	0.558337	0.38506	0.539084	0.635348	0.442819	0.19253	0	0	100	1.86754	0.808625	0.404313	13.5926	1.40547	6.7578	2.59915	0	1.15518	1.34771	0.90489	0.924143	0.596843	21.8714	1.21294	0.365807	0.481325	5.46785	0	3.29226	3.96611	13.7851	0	12.4952	0.231036	0.250289	1.15518	0.173277	0.154024	0.134771	1.82903	1.48248
14	Malignant neoplasm of prostate	C61	0.0749148	0.0262202	0.0486946	100	1.34472	0.520658	1.82418	0.970146	0.958909	1.14245	1.53201	0.071169	0.0187287	0	0.363337	100	2.637	0.880249	4.73461	1.30726	7.32292	1.17616	0.101135	1.94029	3.66333	0.827808	0.43076	0.206016	45.934	2.21373	1.01884	0.344608	13.7806	0.0561861	0.749148	0.700453	40.4652	0	18.9122	0.269693	0.640521	2.70817	0.468217	0.14983	0.0561861	1.76424	1.73802
15	Malignant neoplasms of urinary tract	C64–C68	0.11629	0.0872178	0	100	2.46148	0.794651	2.23859	1.28888	2.72313	1.00785	1.21136	1.9091	0.474852	0.736505	0.407016	6.82237	100	1.32765	9.36137	1.78312	18.151	8.31476	0.193817	3.4984	6.31844	1.24043	0.775269	0.368253	48.4737	5.24276	1.87034	0.484543	16.3291	0.067836	1.68621	1.45363	40.0329	0	19.6918	0.271344	0.56207	2.50993	0.45547	0.203508	0.135672	2.27735	2.45179
16	Brain cancer c	C71, C75.1–C75.3, D33.0–D33.2, D35.2–D35.4, D43.0–D43.2, D44.3–D44.5 (brain). C70, D32, D42 (brain membrane). C72, D33.3–D33.9, D43.3–D43.9 (cranial nerve, spinal cord)	0.352711	0.202482	0.169824	100	24.4415	0.620509	1.02547	0.509471	2.13586	1.26715	0.829523	2.37753	0.359242	0.483344	0.137165	1.53494	0.89484	100	5.33638	2.14239	7.04115	1.80927	0.124102	1.02547	2.69105	1.15611	0.640105	0.352711	44.2913	8.07969	1.73743	0.555193	10.4572	0.124102	12.4298	3.72306	28.2952	0.0522534	40.1764	1.69824	0.69889	3.80797	0.757675	0.783801	0.620509	12.4755	5.12084
17	Malignant neoplasms of ill-defined, secondary and unspecified sites, and of independent (primary) multiple sites	C76–C80, C97	0.378625	0.171748	0.226394	100	13.7008	3.33737	10.1838	6.02678	7.92381	7.90429	2.13904	23.8144	3.6067	2.47473	2.75577	4.93384	3.77064	3.18904	100	12.6586	13.7593	2.0922	0.163941	3.90726	6.03458	1.49889	1.87361	0.702604	40.1616	7.95113	1.99852	0.554276	11.3431	0.0897771	2.84945	2.48253	28.2017	0.0234201	23.0025	0.402045	0.456692	2.43179	0.460596	0.374722	0.136617	2.83774	4.75038
18	Malignant neoplasms, stated or presumed to be primary, of lymphoid, haematopoietic and related tissue	C81–C96	0.806615	0.289164	0.558036	100	5.35207	1.09578	1.45597	0.644278	1.94805	1.30377	2.23722	2.39955	0.375406	0.552963	0.370333	1.7705	0.933442	1.66396	16.4519	100	18.7449	1.01968	1.00446	5.03247	8.59375	2.58218	3.56128	1.54728	37.0079	6.63048	1.63352	0.654424	10.5976	0.0862419	2.05966	2.60755	26.2074	0.0253653	21.8851	0.573255	0.54789	2.51116	0.492086	0.273945	0.167411	2.3539	3.4446
	D – In situ and benign neoplasms, and neoplasms of uncertain or unknown behavior and diseases of the blood and blood-forming organs and certain disorders involving the immune mechanism	D00–D09; D55–D59; D60–D67; D80–D89	0.631434	0.384351	0.305422	20.9617	1.71671	0.75755	2.57893	0.916266	1.65752	1.44046	1.32035	4.18583	0.794441	1.3581	0.301132	1.67725	1.6069	0.924846	3.02419	3.17004	100	16.9955	2.62097	12.7986	39.9906	21.7708	7.63212	6.57172	41.3727	6.24485	2.21517	0.849348	14.0983	0.106383	1.90631	2.26664	30.8854	0.0557653	25.4667	0.522478	0.839053	3.60158	0.655456	0.526767	0.202471	3.59386	4.99657
19	In situ neoplasms	D00–D09	0.328117	0.121151	0.22211	34.528	2.56941	0.318021	0.918728	0.817769	0.933872	5.00757	2.60979	12.6653	1.44372	4.16456	0.681474	1.58506	4.33115	1.39828	2.7057	1.01464	100	100	0.121151	0.883392	2.05452	1.06512	0.424028	0.348309	30.0858	5.42655	1.7264	0.484604	8.32408	0.0353357	1.22665	0.96416	22.2161	0.0403836	18.8894	0.237254	0.353357	1.91318	0.328117	0.424028	0.136295	1.77688	5.94144
20	Hemolytic anemias	D55–D59	1.53846	1.01473	0.720131	13.0606	0.720131	0	1.01473	0.392799	0.523732	0.392799	0.458265	1.76759	0.523732	0.523732	0	0.883797	0.654664	0.621931	1.3748	6.48118	100	0.785597	100	4.61538	20.1637	6.38298	3.07692	1.1784	30.8347	6.08838	2.29133	0.687398	10.3764	0	2.09493	4.22259	17.1195	0	20.6219	0.621931	0.327332	2.25859	0.458265	0.360065	0	2.55319	4.77905
21	Aplastic and other anemias	D60–D63	0.710551	0.489342	0.288242	30.3057	2.96957	1.87022	4.51133	1.85682	2.94275	0.918354	1.4211	3.56616	1.48814	1.68923	0.402199	3.47232	2.4199	1.05242	6.71001	6.64968	100	1.17308	0.945167	100	27.8791	4.40408	2.4266	0.663628	48.6325	6.97815	2.38638	1.0122	17.8911	0.174286	2.4199	2.90924	36.714	0.0804397	27.4367	0.603298	1.29374	4.55155	0.717254	0.375385	0.241319	4.16946	4.09572
22	Other anemias	D64	0.669341	0.444082	0.274602	21.5455	1.65405	1.16062	4.59743	1.1928	1.9501	0.765881	1.33225	2.66235	0.735846	0.877438	0.150173	2.09813	1.39875	0.883874	3.31667	3.63418	100	0.873147	1.32152	8.9224	100	2.97986	1.49529	0.508442	52.3502	7.76822	2.92622	1.01474	20.578	0.137301	2.23114	2.56581	39.8537	0.0471971	29.3116	0.538476	1.41591	5.64649	0.922489	0.489134	0.173771	4.92137	3.95383
23	Coagulation defects, purpura and other hemorrhagic conditions	D65–D69	0.866961	0.567465	0.421658	10.3602	0.961538	0.405895	0.91819	0.405895	0.91819	0.772383	0.776324	1.55265	0.346784	0.488651	0.185214	0.870902	0.504414	0.697509	1.51324	2.00583	100	0.831494	0.768443	2.58906	5.47368	100	2.73093	0.831494	34.576	4.53578	1.58023	0.768443	9.02033	0.11034	1.73786	2.49448	25.7448	0.0709332	25.1892	0.685687	0.390132	1.9349	0.606873	0.721154	0.287673	3.34568	6.11996
24	Other diseases of blood and blood-forming organs	D70–D77	0.629496	0.359712	0.314748	23.7298	2.41682	0.67446	1.22527	0.528327	2.4393	0.820594	1.20279	5.08094	0.955486	0.944245	0.539568	1.29272	0.899281	1.10162	5.39568	7.89119	100	0.944245	1.05665	4.06924	7.83498	7.79002	100	1.34892	41.1421	6.33993	2.40558	0.741906	12.8147	0.123651	2.13579	2.88894	30.2383	0.11241	27.0009	0.629496	0.505845	3.30486	0.494604	0.595773	0.281025	3.50719	5.73291
25	Certain disorders involving the immune mechanism	D80–D89	0.509138	0.182768	0.339426	14.6606	1.38381	0.313316	0.678851	0.469974	3.18538	0.665796	0.939948	1.46214	0.261097	0.483029	0.4047	0.718016	0.496084	0.704961	2.34987	3.98172	100	0.900783	0.469974	1.29243	3.09399	2.75457	1.56658	100	30.5744	5.57441	1.56658	1.12272	9.83029	0.0913838	2.2846	2.92428	20.0653	0.208877	23.1332	0.913838	0.234987	1.65796	0.417755	0.535248	0.221932	2.51958	5.52219
	E – Endocrine, nutritional and metabolic diseases	E00–E14; E20–E29; E31–35; E70–E78; E84–E85; E88–E89	0.171979	0.0826274	0.0936824	10.5583	1.1063	0.252897	0.975573	0.504084	0.805987	0.665578	0.74604	2.16256	0.298256	0.501919	0.129469	1.3976	0.570072	0.772823	1.17263	0.831403	5.49603	0.679254	0.107359	0.826844	2.78107	0.999962	0.417126	0.266915	100	15.0334	4.71535	2.62835	27.6006	0.127303	3.26521	2.69992	74.3352	0.107928	21.924	0.2619	0.491775	2.77708	0.46032	0.337804	0.119667	2.38366	4.08065
26	Diseases of the thyroid c	E00–E04, E06, E07	0.127361	0.0879401	0.04397	11.9106	2.95206	0.212269	0.81572	0.366922	0.668648	0.685326	0.605725	3.02787	0.45183	0.683052	0.0477606	0.44804	0.410134	0.937775	1.54426	0.990842	5.51824	0.814962	0.141007	0.789186	2.7451	0.872578	0.427571	0.32371	100	100	0	1.43737	11.8916	0.0598902	2.47824	4.12712	30.804	0.0235012	21.8842	0.256239	0.453346	2.89217	0.489735	0.463202	0.134943	2.42214	6.08758
27	Thyrotoxicosis c	E05	0.15952	0.120849	0.0410886	10.5791	1.07072	0.227196	0.957123	0.493063	0.858027	0.604244	0.613912	3.06473	0.461643	0.739595	0.0459226	0.657418	0.466477	0.642916	1.23749	0.778267	6.24063	0.826606	0.169188	0.860444	3.29676	0.969208	0.517233	0.290037	100	0	100	0.995794	11.9326	0.0555905	2.21395	3.28951	27.3022	0.0145019	20.1455	0.285203	0.512399	2.79403	0.485812	0.406052	0.15952	1.94567	5.4527
28	Diabetes type 1 c	E10	0.229815	0.130084	0.104067	4.81311	0.49432	0.177782	0.38158	0.186454	0.351227	0.359899	0.355563	0.780505	0.212471	0.234151	0.108403	0.398925	0.216807	0.368572	0.615732	0.559362	4.29278	0.416269	0.0910589	0.654757	2.05099	0.845547	0.286185	0.372908	100	8.22132	1.78649	100	0	0	1.72578	1.50898	44.814	0.385916	19.53	0.242824	0.286185	1.63039	0.368572	0.394589	0.13442	2.10736	2.33718
29	Diabetes type 2 c	E11	0.187053	0.121399	0.0714354	10.5989	0.891497	0.28409	1.18508	0.57809	0.859289	0.594194	0.753994	1.99978	0.267573	0.608233	0.11727	1.51914	0.695772	0.661087	1.19995	0.862592	6.78553	0.680907	0.130896	1.10209	3.96074	0.945176	0.47073	0.31093	100	6.47708	2.03859	0	100	0	1.99813	1.25693	71.5646	0.0243623	23.0204	0.309278	0.528952	3.54369	0.461233	0.285328	0.104882	2.46225	3.13861
30	Diabetes others c	E12–E14	0.447628	0	0	11.7278	1.61146	0.895255	1.43241	0.80573	0.626679	0	0.447628	1.61146	0.626679	0.626679	0	1.34288	0.626679	1.70098	2.05909	1.52193	11.1012	0.626679	0	2.32766	5.72963	2.50671	0.984781	0.626679	100	7.07252	2.05909	0	0	100	5.10295	2.95434	35.5416	0.80573	25.5148	0.716204	0.716204	3.13339	0.80573	0	0.537153	3.76007	2.86482
31	Disorders of other endocrine glands	E20–E35, except E30	0.328098	0.17452	0.17452	17.3159	1.59511	1.03665	1.20419	0.474695	1.23211	0.642234	0.530541	1.66143	0.363002	0.485166	0.596859	0.69808	0.60733	6.64223	2.54799	1.4171	7.75567	0.848168	0.223386	1.26003	3.63002	1.53927	0.663176	0.61082	100	11.4101	3.19721	1.38918	16.8901	0.198953	100	6.33508	24.548	0.104712	24.7784	0.586387	0.481675	4.17801	0.596859	0.356021	0.226876	3.04363	5.8918
32	Metabolic disorders	E70–E77; E79–E83; E85, E88–E89;	0.700718	0.367244	0.35458	16.6568	3.51625	0.548755	1.03841	0.4981	1.24525	0.688054	0.793584	2.30477	0.658506	0.793584	0.869565	0.789363	0.633179	2.40608	2.68468	2.16969	11.1524	0.806247	0.544534	1.832	5.04854	2.67201	1.08485	0.945547	100	22.9802	5.74504	1.46897	12.8493	0.139299	7.66146	100	27.442	0.101309	26.5302	0.417898	0.666948	3.53314	0.671169	0.489658	0.223723	3.85817	5.90545
33	Disturbances in lipoprotein circulation and other lipids c	E78	0.139672	0.0472217	0.0947501	10.6594	0.856277	0.235342	1.03627	0.54397	0.868389	0.698054	0.819788	2.15779	0.271985	0.485096	0.109775	1.65629	0.633354	0.664171	1.10772	0.792037	5.51942	0.67475	0.080185	0.839719	2.84818	1.00162	0.412424	0.235649	100	6.22974	1.73187	1.58453	26.5719	0.060867	1.07828	0.996716	100	0.0144118	22.7902	0.252514	0.510853	2.78976	0.472064	0.307401	0.106862	2.46718	3.73266
34	Cystic fibrosis c	E84	0	0	0	5.80781	1.05597	0	0	0	0.739176	0	0.95037	0.95037	0	0	0	0	0	0.844773	0.63358	0.527983	6.86378	0.844773	0	1.26716	2.32313	1.90074	1.05597	1.68955	100	3.2735	0.63358	9.3981	6.2302	0.95037	3.1679	2.53432	9.92608	100	15.2059	0	0.844773	1.37276	0	0	0	1.90074	4.54065
	G – Diseases of the nervous system	G00–G14; G20–G32; G35–G37; G40–47; G50–64; G70–73; G80–G83; G90–G99	0.315656	0.198733	0.131003	8.74943	0.776752	0.183405	0.667315	0.351303	0.631668	0.571068	0.553423	2.04722	0.273592	0.393189	0.115675	0.899913	0.362175	1.09633	1.05034	0.76891	5.29076	0.666959	0.112289	0.72952	2.43524	1.13928	0.428123	0.315834	34.2869	5.14514	1.4856	0.802775	9.93665	0.0507972	1.2653	1.12021	26.4942	0.025666	100	1.36208	1.85383	10.2634	1.93154	2.36769	0.814717	10.9963	26.7115
35	Inflammatory diseases of the central nervous system	G00–G09	1.19079	0.484166	0.772049	10.9919	0.929076	0.274797	0.68045	0.405653	0.641193	0.588851	0.56268	1.33473	0.209369	0.157027	0.157027	0.942162	0.366396	3.40225	1.34781	1.47867	7.96912	0.615022	0.248626	1.1777	3.28448	2.27689	0.732792	0.915991	30.0707	4.42293	1.5441	0.732792	9.8011	0.104685	2.19838	1.29547	21.5519	0	100	100	1.24313	3.19288	0.994504	2.56477	3.15362	10.8872	6.07171
36	Systemic atrophies primarily affecting the central nervous system and other degenerative diseases	G10–G14, G30–G32	0.269205	0.201904	0.0865301	11.7777	0.865301	0.326892	1.17296	0.682627	1.00952	0.576868	1.11528	2.07672	0.288434	0.576868	0.124988	1.64407	0.557639	1.02875	1.12489	1.03836	9.40294	0.673012	0.0961446	1.85559	6.34554	0.951832	0.432651	0.17306	41.4864	5.74945	2.03827	0.634554	12.3161	0.0769157	1.3268	1.51908	32.0354	0.0769157	100	0.913374	100	8.60494	2.89395	1.84598	0.740313	8.51841	2.96125
37	Parkinson’s disease c	G20, G21, G22, F02.3	0.5453	0.41679	0.158033	10.1297	0.830106	0.258757	0.93083	0.441102	0.786691	0.588715	0.732855	2.28366	0.300436	0.448049	0.104197	1.25558	0.449786	1.01245	1.08192	0.859629	7.29035	0.65818	0.119827	1.17917	4.57079	0.852682	0.510567	0.220551	42.3163	6.62522	2.00754	0.65297	14.9037	0.0607818	2.07874	1.45355	31.5996	0.0225761	100	0.423736	1.55428	100	4.61595	0.771061	0.232708	10.0776	5.96183
38	Extrapyramidal and movement disorders	G23–G26	0.359878	0.203008	0.15687	10.3903	0.839716	0.175325	0.968903	0.452155	1.09809	0.636708	0.793578	2.31614	0.249146	0.433699	0.0830488	1.15346	0.433699	1.07041	1.08886	0.895082	7.04992	0.599797	0.129187	0.987358	3.96789	1.42106	0.406016	0.295285	37.2705	5.96106	1.85476	0.78435	10.3073	0.0830488	1.57793	1.4672	28.4119	0	100	0.701301	2.77752	24.5271	100	1.34724	0.406016	11.5992	8.07419
39	Sclerosis	G35	0	0	0	6.02228	0.504366	0.0752785	0.308642	0.195724	0.391448	0.587173	0.308642	1.58838	0.338753	0.323698	0.0602228	0.301114	0.158085	0.903342	0.722674	0.406504	4.6221	0.63234	0.0828064	0.42156	1.71635	1.3776	0.398976	0.308642	22.3126	4.59952	1.26468	0.685035	5.20175	0	0.767841	0.873231	15.0933	0	100	1.47546	1.44535	3.34237	1.09907	100	15.259	7.44505	6.5417
40	Demyelinating diseases of the central nervous system	G36–G37	0.175016	0.109385	0	7.06629	0.415664	0.153139	0.328156	0.175016	0.481295	0.437541	0.350033	1.11573	0.284402	0.350033	0.153139	0.328156	0.306279	2.07832	0.765697	0.721943	5.16298	0.59068	0	0.787574	1.77204	1.59702	0.546926	0.37191	22.9709	3.89412	1.44389	0.678189	5.55677	0.131262	1.42201	1.15948	15.2483	0	100	5.27237	1.68453	2.93152	0.96259	44.3448	100	6.73813	7.37257
41	Epilepsy c	G40–G41	0.700219	0.562444	0.179917	9.98784	0.789367	0.20261	0.677527	0.380906	0.745603	0.455466	0.60945	1.54794	0.226923	0.29662	0.153983	0.763433	0.380906	3.09587	1.17838	0.752087	6.78985	0.570549	0.126428	1.00819	3.71829	1.37612	0.505714	0.312829	33.9006	5.1787	1.30481	0.787746	9.66529	0.0680768	1.4134	1.48148	26.0832	0.0291758	100	1.34857	1.4361	9.40595	2.03744	1.60305	0.49923	100	7.30529
42	Migraine c	G43	0.184832	0.117438	0.0713971	6.96355	0.518463	0.0947513	0.357653	0.178826	0.385011	0.545154	0.314948	2.88391	0.322288	0.460411	0.0513792	0.30961	0.168817	0.523134	0.812059	0.453071	3.88614	0.785368	0.0974204	0.407698	1.22977	1.03626	0.340304	0.282252	23.8913	5.35812	1.50534	0.359655	5.07186	0.0213524	1.12634	0.933501	16.2452	0.0286923	100	0.30961	0.205517	2.29071	0.583855	0.579851	0.224868	3.00735	100
43	Other headache syndromes	G44	0.370393	0.236809	0.1518	5.97486	0.625417	0.139656	0.370393	0.1518	0.449329	0.400753	0.279313	1.08689	0.163944	0.273241	0.0971522	0.230737	0.255025	1.36013	0.631489	0.613273	4.66331	0.534337	0.157872	0.455401	1.42692	1.5848	0.491833	0.431113	23.942	4.39614	1.25691	0.461473	5.44052	0.0607201	1.84589	1.3662	16.2548	0.0364321	100	0.99581	0.352177	1.96733	2.93278	0.570769	0.321817	5.1855	35.8431
44	Transient cerebral ischemic attacks and related syndromes and vascular syndromes of brain in cerebrovascular diseases	G45–G46	0.177365	0.0727653	0.106874	12.4679	1.04145	0.334266	1.28476	0.648066	1.05737	0.757214	1.09148	2.10565	0.284239	0.370648	0.0955045	2.03061	0.743571	1.0983	1.26657	1.12331	9.71872	0.679901	0.111422	1.33706	4.59331	2.98338	0.71401	0.288787	72.5311	5.6575	1.95557	0.725379	15.0897	0.0886827	1.27567	1.45758	67.8537	0.0204652	100	0.404757	1.11877	3.40178	0.743571	0.543466	0.181913	4.71155	5.5097
45	Sleep disorders	G47	0.165734	0.0869423	0.0869423	7.61832	0.844971	0.176602	0.624898	0.328751	0.681954	0.521654	0.448296	0.893876	0.157583	0.173885	0.22279	1.36934	0.412976	0.858556	0.986252	0.692822	4.27376	0.524371	0.0733576	0.532522	1.61115	0.988969	0.518937	0.45373	40.363	4.27104	1.03244	0.709124	16.9728	0.0815084	1.45085	1.21448	32.5463	0.0380373	100	0.317883	0.510786	4.45851	1.36391	0.44558	0.173885	3.30109	4.9856
46	Disorders of trigeminal nerve and facial nerve disorders	G50–G51	0.465376	0.204765	0.283879	9.66586	1.24255	0.190804	0.712025	0.423492	0.69341	0.553797	0.553797	1.7917	0.302494	0.330417	0.130305	0.777178	0.372301	2.01042	1.06571	0.800447	5.4449	0.646873	0.130305	0.660834	2.30361	1.24721	0.442107	0.577066	33.9492	5.12379	1.51247	0.749255	11.1458	0.0604989	1.33098	1.0564	26.1821	0.0325763	100	0.912137	0.50726	2.68057	1.82893	1.4892	0.386262	5.66363	7.12956
47	Disorders of other cranial nerves, cranial nerve disorders in diseases classified elsewhere, nerve root and plexus disorders and nerve root and plexus compressions in diseases classified elsewhere	G52–G55	0.354011	0.152868	0.209188	10.7571	1.36777	0.185051	0.796524	0.410331	0.708022	0.675839	0.563199	2.3413	0.354011	0.394239	0.22528	1.24708	0.410331	1.27122	1.76201	1.15054	5.2458	0.69193	0.177005	0.901118	2.11602	1.11835	0.466651	0.418376	33.7276	5.09293	1.48845	0.756296	10.0974	0.0563199	1.29536	1.17467	26.1324	0	100	0.812616	1.62523	2.96082	0.820661	0.997667	0.450559	3.57229	6.85494
48	Mononeuropathies of upper limb	G56	0.229585	0.153601	0.0841538	7.8549	0.686303	0.160954	0.602149	0.328445	0.595613	0.542506	0.484497	2.05401	0.281057	0.428939	0.108665	0.768822	0.326811	0.575187	0.92324	0.646268	4.39887	0.724703	0.110299	0.524531	1.8808	0.879938	0.364394	0.296581	34.9557	5.5231	1.45022	1.44124	11.6287	0.0367662	1.12505	0.977164	26.8369	0.0147065	100	0.277789	0.367662	2.52216	0.562931	0.446914	0.175661	2.26725	6.07868
49	Mononeuropathies of lower limb, other mononeuropathies and mononeuropathy in diseases classified elsewhere	G57–G59	0.375799	0.214742	0.182531	9.03527	0.885811	0.230848	0.735491	0.402641	0.767703	0.660332	0.671069	1.88436	0.220111	0.386536	0.193268	1.02539	0.402641	0.681806	1.00929	0.832125	4.89075	0.756966	0.118108	0.579804	1.92731	1.21329	0.499275	0.354324	33.6447	5.05181	1.27772	0.789177	9.96403	0.0644226	1.05224	1.20792	26.3327	0	100	0.381167	0.536855	3.00102	0.74086	0.714017	0.279165	2.99565	6.86101
50	Polyneuropathies and other disorders of the peripheral nervous system	G60–G64	0.666909	0.270725	0.442405	14.1206	1.46918	0.425897	1.39655	0.683416	1.27109	0.772558	1.00036	2.24504	0.333454	0.488626	0.191489	1.96441	0.749447	1.0829	2.05355	2.09647	9.82205	0.726336	0.191489	1.7201	5.44752	1.63756	0.861699	0.607481	48.133	5.8404	1.80594	2.74027	19.9379	0.161775	1.78943	2.12618	37.4525	0.0396183	100	0.980554	2.61151	6.58655	1.63426	1.36023	0.937634	6.15735	4.62544
51	Diseases of myoneural junction and muscle	G70–G73	0.277874	0.12157	0.156304	8.99618	1.42411	0.173671	0.625217	0.468913	0.72942	0.555749	0.659951	1.372	0.225773	0.416811	0.138937	0.712053	0.399444	0.694686	0.955193	1.35464	7.32893	0.625217	0.208406	1.1115	3.19555	1.97985	0.712053	0.625217	34.1785	6.51268	2.06669	1.00729	11.0976	0.138937	1.99722	2.46613	23.3241	0	100	0.746787	4.48072	3.36923	1.78882	1.0594	0.781521	4.11601	5.31435
52	Cerebral palsy and other paralytic syndromes	G80–G83	0.485774	0.326162	0.173491	8.86884	0.804997	0.18737	0.610687	0.395559	0.527412	0.416378	0.513532	1.36711	0.166551	0.249827	0.166551	0.610687	0.409438	2.49133	1.16586	0.916031	6.66204	0.485774	0.055517	1.04094	3.49757	1.40874	0.451076	0.541291	26.5788	3.44899	1.12422	0.652325	8.18182	0.124913	1.53366	1.5059	19.0423	0.0693963	100	3.0118	3.08119	4.28175	2.15822	2.92158	1.97779	18.8827	5.04511
53	Other disorders of the nervous system	G90–G99	0.380682	0.225256	0.180205	13.5897	1.32225	0.261297	0.876245	0.421228	0.835699	0.655494	0.693787	2.13993	0.335631	0.403208	0.171194	1.5002	0.574402	3.73699	2.18498	1.54751	7.21719	0.671262	0.155426	1.17809	3.55904	1.50921	0.59017	0.51133	36.7572	5.04347	1.47542	0.777132	9.92476	0.0946074	1.9845	1.56327	28.5827	0.0315358	100	2.30211	2.45303	4.67406	1.61058	3.53651	1.79979	11.6525	7.33207
	H – Diseases of the eye and adnexa and diseases of the ear and mastoid process	H02–H06; H17–H18; H25–H28; H31–H32; H34–H36; H40–55; H57; H80,H810; H93, H90–H93	0.171138	0.0805487	0.0981757	12.1957	1.09644	0.255926	1.19239	0.601773	0.869524	0.734756	1.01567	2.22792	0.297651	0.500919	0.138115	1.79438	0.625201	1.32069	1.23367	1.02304	5.98113	0.719807	0.123166	0.962122	3.19584	0.936239	0.396273	0.30903	44.0501	5.69508	2.03469	2.00078	14.6654	0.0560048	1.20622	1.00429	34.9552	0.0185195	21.9512	0.36749	0.671165	2.86205	0.580129	0.718468	0.227366	2.52869	3.74875
54	Disorders of eyelid, lacrimal system and orbit	H02–H06	0.32598	0.16678	0.159199	12.0537	1.60716	0.181942	0.947616	0.470017	0.917292	0.795997	1.6678	2.55477	0.32598	0.371465	0.0606474	1.19021	0.454856	1.1523	1.31908	1.12198	5.51891	1.14472	0.106133	0.689864	2.32734	0.90213	0.386627	0.470017	41.7178	5.69328	6.01926	0.780835	10.8635	0.0454856	1.22811	1.59958	30.4223	0	23.5843	0.348723	0.341142	2.9414	0.742931	0.416951	0.0909711	2.25912	5.27632
55	Corneal scars and opacities	H17	0.414174	0	0.276116	10.0782	1.10446	0.368155	1.01243	0.322135	1.05844	0.552232	0.828348	1.6567	0	0.506213	0	1.51864	0.598251	1.01243	0.874367	1.10446	6.30465	0.598251	0.276116	0.782329	3.35941	0.966406	0.276116	0.736309	35.4809	4.73999	1.51864	1.01243	12.1951	0	1.1965	1.1965	28.486	0	20.5246	0	0.368155	2.48504	0.552232	0.414174	0.230097	2.6231	3.77358
56	Other disorders of cornea	H18	0.242795	0.126676	0.137232	10.4191	0.907843	0.221683	0.960625	0.527816	0.833949	0.559485	0.907843	2.2485	0.242795	0.411696	0.168901	1.23509	0.580597	0.749499	1.18231	0.960625	6.15433	0.71783	0.116119	1.00285	3.64193	0.686161	0.369471	0.31669	37.6333	5.99599	2.10071	1.57289	10.9469	0.105563	1.03452	1.23509	28.8082	0	19.9831	0.358915	0.51726	2.44907	0.538372	0.369471	0.126676	2.03737	4.02196
57	Diseases of the eye lens (cataracts)	H25–H28	0.144099	0.0602861	0.089694	14.2437	1.18073	0.301431	1.58214	0.851358	1.1719	0.74549	1.366	3.09224	0.388184	0.649914	0.0720493	1.99532	0.739608	0.771957	1.4998	1.2366	6.96525	0.789601	0.136747	1.1719	4.10681	0.833713	0.433766	0.294079	51.7593	6.63148	2.2747	1.38952	17.9006	0.0632269	1.08074	1.08662	42.7458	0.0191151	21.234	0.285256	0.619036	3.58482	0.657266	0.316135	0.089694	2.42468	3.08047
58	Disorders of the choroid and retina	H31–H32	0.894737	0.263158	0.684211	16	5.84211	0	1	0.421053	0.947368	1.15789	0.947368	2.47368	0.421053	0	0	1.21053	0.842105	1.31579	1.78947	1.42105	6.52632	0.894737	0	1.05263	3.21053	0.947368	0.526316	0.684211	34.5789	4.21053	1.10526	1.57895	11.4737	0	1.21053	0.947368	27.5789	0	19.8947	0.368421	0.526316	2.05263	0.263158	0.526316	0	2.57895	3.89474
59	Retinal vascular occlusions	H34	0.135161	0.0579262	0.077235	13.3906	1.18749	0.30894	1.51574	0.695115	0.859239	0.955783	1.40954	2.15293	0.231705	0.598571	0.0868894	2.26878	0.704769	0.917165	1.2068	1.15852	10.6777	0.714424	0.202742	1.5447	4.61479	3.9776	0.724078	0.202742	59.3068	5.45472	2.01776	1.06198	18.6716	0.0675806	1.15852	1.08129	51.6992	0	24.638	0.241359	0.724078	2.96389	0.753041	0.61788	0.193087	2.69357	2.84804
60	Other retinal disorders	H35	0.125575	0.0598671	0.075929	14.0732	1.15938	0.297875	1.63978	0.75783	1.04694	0.833759	1.35796	2.97291	0.360663	0.605972	0.106593	1.888	0.789954	0.906768	1.36964	1.17106	8.11711	0.787034	0.162079	1.4923	4.88574	1.08053	0.429291	0.299336	49.1494	6.87742	2.38738	1.69818	15.8765	0.0569468	1.30394	1.06739	39.5955	0.0116814	22.0253	0.302256	0.829379	3.3292	0.600131	0.429291	0.125575	2.40345	3.04446
61	Retinal disorders in diseases classified elsewhere	H36	0.321593	0.217854	0.10374	8.78158	0.778049	0.264537	0.850667	0.43052	1.01665	0.487577	0.632813	1.32268	0.254163	0.451268	0.10374	0.949219	0.523886	0.658748	1.24488	0.918097	8.64671	0.591317	0.145236	1.47829	5.32704	1.3953	0.456455	0.48239	98.8744	7.06468	2.01255	32.4187	65.2575	0.124488	2.52606	1.90363	72.0006	0.0466829	26.3499	0.373463	0.503138	3.0707	0.544634	0.32678	0.140049	2.87359	2.46382
62	Glaucoma c	H40–H42	0.0802258	0.0356559	0.0445699	12.5836	1.02214	0.245134	1.33413	0.601694	0.88397	0.802258	1.23013	2.65191	0.343188	0.594265	0.0980538	1.89868	0.609122	0.726489	1.17813	0.987966	6.22493	0.782945	0.0980538	1.01174	3.42	0.796316	0.377358	0.365473	47.6289	5.93077	2.32061	1.28956	16.7687	0.0564552	1.08602	0.866142	38.5678	0.0118853	20.0401	0.255534	0.67152	2.96836	0.517011	0.322389	0.0935968	2.26712	3.11395
63	Disorders of the vitreous body and globe	H43–H45	0.264131	0.105652	0.198098	9.62758	1.13576	0.171685	0.884839	0.34337	0.647121	0.581088	0.581088	2.20549	0.34337	0.488642	0.132066	1.06973	0.290544	0.633914	1.12256	1.16218	5.52034	0.739567	0.0924459	1.0169	2.52245	0.977285	0.330164	0.528262	39.3819	5.33545	1.69044	4.2393	14.1442	0	1.14897	1.03011	30.9297	0	20.5494	0.409403	0.290544	2.0206	0.541469	0.369783	0.145272	1.98098	4.54305
64	Disorders of optic nerve and visual pathways	H46–H48	0.42044	0.0970246	0.323415	9.91268	1.11578	0.145537	0.501294	0.274903	0.549806	0.533635	0.436611	1.22898	0.226391	0.355757	0.258732	0.727684	0.161708	3.84864	0.905563	0.808538	5.98318	0.565977	0.129366	0.760026	2.00517	1.8273	0.63066	0.695343	29.5763	4.91591	1.47154	1.01876	8.31177	0.0808538	3.07245	1.66559	20.7309	0	48.2536	1.47154	0.598318	2.45796	0.727684	20.4398	5.69211	5.90233	6.20957
65	Disorders of ocular muscles, binocular movement, accommodation and refraction	H49–H52	0.230175	0.126048	0.115087	6.15992	0.663123	0.115087	0.295939	0.197293	0.257577	0.411026	0.356223	1.06319	0.14797	0.284978	0.15893	0.476791	0.15893	1.56738	0.701485	0.657642	3.1512	0.454869	0.0876856	0.416507	1.04127	0.805612	0.268537	0.372664	20.7596	3.44166	1.90716	0.657642	5.48583	0.0438428	1.4797	0.865896	13.805	0	21.883	0.580917	0.383625	2.06609	0.608319	1.38653	0.580917	2.79498	5.18441
66	Visual disturbances	H53	0.301367	0.179921	0.139439	13.3366	0.989565	0.274379	0.733177	0.422814	0.764664	0.656711	0.647715	1.97013	0.305865	0.404822	0.125945	1.1335	0.449802	5.02429	1.28194	1.00756	6.68856	0.706189	0.130443	0.88611	2.91022	1.75873	0.584743	0.427312	42.034	6.25225	2.74379	0.917596	11.1641	0.0764664	3.88629	1.95214	31.729	0	33.2809	0.859122	0.706189	3.47697	0.836632	1.95214	0.683699	6.27474	6.44566
67	Blindness and partial sight	H54	0.423344	0.211672	0.241911	15.3009	1.45147	0.483822	2.50983	1.07348	0.861808	0.695494	0.997883	2.16208	0.514061	0.574539	0.166314	1.42123	0.5443	3.03901	1.37587	1.0886	11.7478	0.665256	0.196553	1.96553	7.55972	1.87481	0.680375	0.408225	43.2718	6.5316	1.92017	2.01089	14.2274	0.136075	2.94829	1.73874	31.902	0	36.4681	0.861808	1.57242	4.53583	1.05836	2.1016	0.81645	7.86211	5.30692
68	Nystagmus and other irregular eye movements and other disorders of eye and adnexa	H55, H57	0.332345	0.161681	0.206593	11.4345	1.76053	0.197611	0.799425	0.314381	0.538938	0.736549	0.727567	1.97611	0.23354	0.386239	0.134735	0.781461	0.431151	2.56894	1.18566	1.27549	6.11695	0.673673	0.215575	0.772478	2.20066	1.42819	0.538938	0.925177	37.2855	5.89239	2.99111	2.84739	10.7428	0.0988054	2.55097	1.76951	25.2403	0.0628761	29.5159	0.745531	0.727567	2.38031	0.81739	2.17372	0.763496	3.74562	6.81757
69	Otosclerosis	H80	0.173745	0.0675676	0.106178	9.4305	0.888031	0.241313	0.743243	0.376448	0.608108	0.579151	0.656371	2.40347	0.318533	0.521236	0.0579151	1.04247	0.3861	0.955598	0.868726	0.830116	3.89961	0.627413	0.11583	0.579151	1.96911	0.608108	0.241313	0.23166	32.1718	4.91313	1.62162	0.521236	8.11776	0	0.772201	0.666023	25.444	0	18.9672	0.260618	0.472973	2.14286	0.376448	0.357143	0.15444	1.64093	4.78764
70	Ménière’s disease c	H810	0.079976	0	0.079976	11.3766	0.9997	0.189943	1.11966	0.429871	0.789763	0.749775	0.909727	2.29931	0.259922	0.449865	0.079976	1.69949	0.559832	1.50955	1.04969	0.79976	4.82855	0.769769	0.089973	0.659802	2.36929	0.729781	0.419874	0.19994	42.0074	6.48805	1.73948	0.49985	11.3866	0	0.969709	0.939718	33.7299	0	25.3424	0.29991	0.689793	2.81915	0.519844	0.369889	0.19994	2.02939	6.24813
71	Other diseases of the inner ear	H83	0.0971036	0.050226	0.0468776	13.1291	1.34271	0.338189	1.18533	0.736648	1.07149	0.830403	1.02126	0.324795	0.050226	0.0870584	0.234388	4.33618	1.0447	1.27909	1.26235	0.974385	4.72794	0.662983	0.0803616	0.820358	2.44433	0.639545	0.338189	0.261175	44.5069	2.72895	1.04135	0.522351	13.8858	0.0569228	0.646241	0.616106	39.1328	0	20.2846	0.261175	0.549138	2.42759	0.468776	0.184162	0.08371	2.03583	2.0894
72	Conductive and sensorineural hearing loss	H90	0.175771	0.0855729	0.106388	12.082	1.24428	0.247468	0.992183	0.513437	0.797909	0.649891	0.869605	2.02831	0.24978	0.395485	0.120265	1.77159	0.550442	2.16014	1.09626	0.971368	5.09506	0.626763	0.120265	0.846478	2.51168	0.874231	0.402424	0.302974	37.3375	5.51598	1.53106	0.564318	11.2887	0.0624451	1.01531	0.874231	29.4255	0.0277534	21.0671	0.675332	0.654517	2.60188	0.527314	0.293723	0.0901984	2.41917	3.80452
73	Other hearing loss and other disorders of ear, not elsewhere classified	H910, H912, H913, H918, H930, H932, H933	0.264869	0.0601974	0.22875	15.0855	2.09487	0.325066	1.16783	0.722369	1.14375	0.686251	0.927041	1.9504	0.397303	0.686251	0.854804	1.66145	0.553817	2.78112	2.05875	1.63737	5.65856	0.69829	0.168553	1.04744	2.57645	1.07151	0.433422	0.22875	37.2743	5.45389	1.40862	0.842764	10.6911	0	1.20395	1.24007	29.569	0	22.6944	0.589935	0.626053	2.52829	0.650132	0.589935	0.180592	3.10619	3.88876
74	Presbycusis (age-related hearing loss)	H911	0.0421528	0.0185968	0.023556	16.2226	1.21251	0.375656	2.07416	0.883968	0.98811	0.986871	1.72082	2.61099	0.335982	0.623613	0.0954636	3.06723	1.02158	1.21127	1.33525	1.2807	8.24335	0.888927	0.141336	1.50634	5.36208	0.743872	0.391773	0.178529	49.2803	6.57087	2.43618	0.430206	14.9543	0.0595098	0.912483	0.81826	39.9311	0.0111581	21.7248	0.296309	1.22863	3.77515	0.667006	0.167371	0.05827	2.2093	2.05433
75	Hearing loss, unspecified	H919	0.130971	0.0558048	0.0797212	13.7713	1.38373	0.306357	1.26415	0.624103	1.01132	0.806323	1.06826	2.01239	0.260802	0.476049	0.210692	2.36772	0.711796	2.01467	1.40993	1.08876	5.41421	0.686741	0.119582	0.85985	2.90185	0.80974	0.390634	0.241441	42.9447	5.51101	1.69351	0.57627	13.1164	0.0466938	0.986265	0.884905	35.1081	0.0136665	22.0828	0.389495	0.78924	2.90185	0.588798	0.314329	0.105915	2.50438	3.50773
76	Tinnitus	H931	0.194397	0.0847373	0.114645	10.8588	1.06669	0.199382	0.824943	0.513408	0.702821	0.665437	0.63553	1.63244	0.236766	0.386302	0.226797	1.6773	0.560762	1.94647	0.979464	0.842389	4.15711	0.680391	0.107168	0.578208	1.77201	0.787559	0.348918	0.284119	35.9286	4.85495	1.24115	0.43864	9.97906	0.0423687	0.857342	0.899711	29.2294	0.0124614	22.3881	0.443625	0.461071	2.36766	0.52587	0.391287	0.171967	2.14834	4.99452
77	Other specified disorders of ear	H938	0.116862	0.0438233	0.0779082	11.9053	0.808297	0.214247	1.23192	0.706043	0.895944	0.783951	0.944637	2.35185	0.340848	0.530749	0.0827774	1.99153	0.569703	0.915421	1.17349	0.978721	5.09325	0.803428	0.13147	0.759605	2.73652	0.691435	0.350587	0.233724	41.7247	6.1937	1.6945	0.555096	12.2267	0.0584311	0.85699	0.837513	33.8657	0	20.5142	0.233724	0.676827	2.84852	0.516142	0.26294	0.0973852	2.13761	3.93436
	I – Diseases of the circulatory system	I05–I06; I10–28; I30–33;I36–141; I44–I52; I60–I88; I90–I94; I96–I99	0.209657	0.118859	0.0989296	10.3602	0.86111	0.25414	1.02158	0.549653	0.77087	0.700798	0.793031	2.19933	0.303565	0.509715	0.112163	1.42145	0.570619	0.628654	1.16109	0.861907	5.67422	0.694181	0.108257	0.856646	2.78231	1.13797	0.423699	0.269844	48.971	5.40526	2.01765	0.885982	15.194	0.0527731	1.04972	0.99376	40.7545	0.0215238	21.9106	0.2767	0.521433	2.57193	0.492177	0.405205	0.136716	2.35558	5.32331
78	Aortic and mitral valve disease c	I05, I06, I34, I35	0.175945	0.102911	0.0796733	14.8458	0.969359	0.448163	1.84909	0.803373	1.44076	0.803373	1.52375	2.38688	0.318693	0.557713	0.11951	2.40016	0.899645	0.756897	1.64326	1.49056	14.7064	0.823291	0.454802	2.90476	10.0521	2.09143	0.634067	0.421605	64.7512	6.83531	3.42927	0.624108	17.5978	0.096272	2.00843	1.48392	57.0561	0	24.9909	0.464761	0.72038	3.64837	0.723699	0.23902	0.0896325	3.05082	2.96119
79	Hypertensive diseases c	I10–I15	0.176219	0.0973543	0.0845246	10.7587	0.87949	0.260272	1.08193	0.578277	0.785438	0.730251	0.848359	2.29509	0.31376	0.544882	0.101222	1.50871	0.606483	0.62686	1.17155	0.847982	5.6506	0.714497	0.10641	0.90147	2.94619	0.915055	0.419699	0.257159	52.8356	5.72353	2.17028	0.974297	17.2319	0.0549976	1.07392	1.01194	44.2245	0.0213198	22.3261	0.255083	0.522241	2.68196	0.50894	0.384512	0.126504	2.25773	5.59683
80	Heart failure c	I11.0, I13.0, I13.2, I42.0, I42.6, I42.7, I42.9, I50.0, I50.1, I50.9	0.245072	0.117208	0.135855	14.073	1.1854	0.378263	1.54502	0.75919	1.49174	0.751199	1.29196	2.0325	0.287693	0.415557	0.157166	2.28556	0.964305	0.751199	1.52904	1.76878	13.5908	0.73788	0.285029	2.57858	8.94513	2.0325	0.831113	0.458178	74.3207	6.46244	3.43367	0.817794	26.8167	0.14651	1.8407	1.5983	66.7421	0.0293021	23.6361	0.319659	0.796484	3.49227	0.665956	0.261055	0.0958977	2.99947	2.12573
80A	Ischemic heart diseases	I20–I25	0.209811	0.096283	0.12215	12.9012	1.05049	0.40094	1.57717	0.757331	1.33575	0.72356	1.10438	1.82938	0.285256	0.458422	0.148736	2.17284	0.878762	0.709908	1.35299	1.12809	9.74902	0.703441	0.16598	1.81716	6.07805	1.41479	0.582728	0.35208	82.3299	5.94943	2.23822	0.944867	22.365	0.0905348	1.71944	1.45431	78.3967	0.0150891	25.0437	0.296753	0.642366	3.38284	0.64021	0.287412	0.115683	2.67509	3.46835
81	Angina pectoris	I20	0.217901	0.105765	0.12233	11.8125	0.945512	0.349151	1.32907	0.595086	1.31887	0.723788	0.963352	1.76615	0.233192	0.398848	0.151639	2.04903	0.762016	0.662623	1.22585	0.967175	8.3962	0.686834	0.155462	1.4119	4.96585	1.33544	0.54539	0.382282	81.2796	6.03497	2.05413	0.960803	21.8462	0.0891992	1.75595	1.42082	77.6887	0.0191141	25.5938	0.266323	0.430705	3.2596	0.611652	0.293083	0.126153	2.46954	4.17452
82	Acute myocardial infarction and subsequent myocardial infarction	I21–I22	0.256452	0.0927593	0.171878	11.6877	0.998527	0.308288	1.29045	0.706608	1.2086	0.564741	0.919409	1.41594	0.215529	0.332842	0.160965	2.12801	0.973973	0.698423	1.16768	1.11311	9.89796	0.632946	0.12277	2.03252	6.55317	1.20041	0.526546	0.289191	90.2384	4.73073	2.06799	0.930321	20.4316	0.100944	1.60692	1.24952	88.0913	0.0136411	21.6211	0.283734	0.537458	2.87827	0.515633	0.332842	0.120041	2.56179	2.54815
83	AMI complex/other	I23–I24	0.437858	0.303132	0.168407	13.3041	1.04412	0.606265	1.68407	0.707309	1.31357	0.842034	1.0778	1.41462	0.404176	0.370495	0.23577	2.05456	1.01044	1.04412	1.41462	1.41462	13.2368	0.97676	0.269451	2.79555	8.52139	1.81879	0.572583	0.336814	80.0269	6.36578	1.91984	0.774672	22.1287	0	2.5261	1.54934	76.0862	0	27.0798	0.370495	0.639946	4.07545	0.943078	0.23577	0.202088	2.93028	4.24385
84	Chronic ischemic heart disease	I25	0.200965	0.0756573	0.135947	14.3075	1.16796	0.495319	1.91389	0.896066	1.48477	0.763666	1.28736	1.76731	0.32509	0.494137	0.150132	2.49196	1.03319	0.745933	1.48123	1.25662	11.6418	0.728201	0.170229	2.31346	7.63547	1.56989	0.61708	0.35819	89.5889	5.97456	2.36547	0.982362	25.9351	0.109939	1.97536	1.60417	86.4089	0.0130036	25.8996	0.321543	0.784944	3.65756	0.717562	0.263618	0.102847	2.90335	2.70829
85	Pulmonary heart disease and diseases of pulmonary circulation	I26–I28	0.429911	0.247525	0.22147	18.8119	1.51772	0.618812	2.62507	1.26368	2.61204	0.814226	1.10735	3.06149	0.781657	0.781657	0.208442	2.02579	1.2246	1.02918	3.3481	2.41011	18.3168	0.918447	0.384315	2.39057	7.30198	7.53648	1.54377	1.04221	47.6615	6.24674	3.00938	0.429911	14.9101	0.13679	2.44919	2.20818	37.044	0.0521105	25.0326	0.514591	0.768629	3.62168	0.768629	0.351746	0.117249	3.30902	4.32517
86	Acute pericarditis	I30	0.305591	0.107855	0.215711	8.08916	0.701061	0.179759	0.557253	0.413446	1.06058	0.305591	0.503326	0.970699	0.251663	0.251663	0.269639	1.22236	0.467374	0.48535	0.970699	1.29427	6.03991	0.359518	0.125831	0.844868	2.9121	1.54593	0.521301	0.413446	30.613	2.55258	1.492	0.719036	8.46665	0	1.06058	1.13248	25.1663	0	18.623	0.323566	0.377494	2.04925	0.39547	0.233687	0	2.03128	3.4334
87	Other forms of heart disease	I31–I43, except I34–I35 and I42	0.923759	0.775958	0.258653	14.386	1.33021	0.332553	1.78593	0.714374	1.71203	0.72669	1.07156	1.8352	0.38182	0.406454	0.160118	1.97069	0.973026	0.825225	2.18007	2.26629	16.0857	0.603523	0.788274	2.94371	9.58246	3.33785	1.08388	0.825225	52.3956	5.75194	2.56189	0.837542	16.3567	0.0615839	1.74898	1.81057	43.9586	0	26.9861	1.85983	0.517305	3.5226	0.65279	0.295603	0.110851	4.26161	3.21468
88	Atrioventricular and left bundle branch block	I44	0.123254	0.0958641	0.0410846	14.7151	1.14352	0.493016	1.77349	0.931252	1.25308	0.876472	1.69816	1.80088	0.342372	0.50671	0.116406	2.73213	1.02712	0.725829	1.29417	1.41057	11.9419	0.712134	0.301287	2.36237	7.7513	1.70501	0.513558	0.493016	60.0931	6.13531	2.58833	0.623117	21.0764	0.0821693	1.56122	1.36264	51.7803	0	24.8014	0.314982	0.972336	3.44426	0.629964	0.246508	0.102712	3.27992	2.20488
89	Other conduction disorders	I45–46	0.346782	0.236827	0.152246	11.6383	1.05726	0.431363	1.32792	0.718938	0.964222	0.676647	1.08264	1.54783	0.338324	0.473653	0.143788	1.7762	0.845809	0.668189	1.26026	1.26871	9.76064	0.811977	0.169162	1.86924	5.86991	1.58166	0.608982	0.405988	54.7323	5.81071	2.44439	0.718938	15.4022	0.0507485	1.62395	1.59012	47.9151	0	27.9117	0.456737	0.981138	3.45936	0.854267	0.253743	0.118413	4.45741	3.13795
90	Paroxysmal tachycardia	I47	0.194887	0.118957	0.0885852	10.9972	0.964313	0.308783	1.11617	0.55429	0.979499	0.771956	0.921286	2.07795	0.296128	0.430271	0.113895	1.60719	0.622627	0.582131	1.2655	1.07821	7.80309	0.764363	0.161984	1.32118	4.02177	1.61225	0.539104	0.447988	48.327	6.26677	3.63452	0.518856	12.5892	0.0911162	1.45786	1.33131	40.1873	0.02531	22.531	0.260693	0.493546	2.53607	0.620096	0.463174	0.159453	2.40192	4.28246
91	Atrial fibrillation and flutter	I48	0.119279	0.0694308	0.0542985	15.2908	1.14917	0.465543	1.87018	0.930195	1.41265	0.944438	1.55507	2.42385	0.312439	0.594613	0.1264	2.47103	0.945328	0.742376	1.62984	1.46606	11.1472	0.797565	0.204732	2.08025	6.66536	2.10696	0.616866	0.324011	59.2263	6.02624	4.52903	0.414805	19.4736	0.106817	1.34678	1.35835	49.4259	0.0204732	23.2086	0.333802	0.883018	3.01579	0.615086	0.197611	0.0667604	2.73184	2.45767
92	Other cardiac arrhythmias	I49	0.174327	0.0813528	0.0958801	11.8833	1.00238	0.360277	1.33942	0.540415	0.958801	0.865826	1.13022	2.26916	0.307978	0.470684	0.107502	1.72875	0.662444	0.624673	1.16799	1.08664	8.48684	0.830961	0.197571	1.50503	4.71846	1.51955	0.554942	0.421291	51.4498	6.54018	3.22796	0.470684	13.952	0.06392	1.46144	1.36266	43.1635	0.0145273	25.1903	0.299262	0.726364	2.87931	0.592713	0.267302	0.107502	2.86478	4.0444
93	Complications and ill-defined descriptions of heart disease and other heart disorders in diseases classified elsewhere	I51–52	0.367998	0.190814	0.190814	15.7421	1.34933	0.408886	1.96266	0.831402	1.49925	1.03585	1.48562	2.86221	0.436146	0.749625	0.136295	2.11258	1.25392	0.572441	1.96266	1.14488	13.8476	1.18577	0.327109	2.22162	7.55077	3.02576	1.04948	0.831402	61.2648	6.11967	2.80769	0.885921	18.5498	0.109036	2.23525	1.88088	53.8095	0	27.5589	0.517923	0.5997	3.62546	0.91318	0.422516	0.122666	3.40739	4.17064
94	Stroke	I60, I61,I63–I64, Z501 (rehabilitation)	0.230009	0.126711	0.111561	12.5196	1.08806	0.340192	1.29879	0.608765	1.06327	0.729967	1.0674	2.01361	0.275459	0.381511	0.110184	1.8745	0.802964	1.31807	1.30568	1.02471	11.0377	0.623915	0.141862	1.66377	6.0119	2.96394	0.74374	0.267196	77.2663	5.46787	2.27805	0.86632	17.9434	0.0895243	1.29328	1.48886	72.6235	0.0261686	39.4926	0.718949	1.18723	3.74349	0.858056	0.647329	0.252045	7.97868	3.95284
95	Cerebrovascular diseases	I62, I65–I68	0.306217	0.138664	0.190663	12.4393	1.20176	0.277328	1.21909	0.566212	1.06887	0.6471	0.959094	2.1493	0.265773	0.439103	0.103998	1.71597	0.762653	1.51375	1.29998	1.17287	10.6829	0.751098	0.17333	1.51375	5.25191	3.14883	0.791541	0.346661	67.9108	5.82967	1.99908	0.623989	16.3855	0.0808875	1.61775	1.58886	62.5664	0.0462214	49.7342	0.872429	1.83152	3.95193	1.03998	0.739542	0.369771	7.15854	5.66212
96	Sequelae of cerebrovascular disease	I69	0.259067	0.157011	0.109907	14.0309	1.21879	0.453368	1.73889	0.771314	1.14814	0.749725	1.37384	2.21974	0.310096	0.461218	0.105982	1.93908	0.877296	1.38366	1.36403	1.10104	14.6609	0.70851	0.204114	2.46703	9.07325	3.1932	0.730099	0.274768	75.5122	5.99388	2.63385	0.928325	20.323	0.104019	1.68394	1.8959	69.4045	0.0255142	48.8303	0.981316	2.19815	5.27163	1.45627	0.659444	0.308133	13.5598	3.98022
97	Atherosclerosis	I70	0.268214	0.165294	0.118513	14.9233	1.48141	0.561377	1.79017	0.835828	1.9274	0.714197	1.21008	2.10516	0.467814	0.623752	0.115394	2.00536	1.12275	0.916916	1.60616	1.33171	13.3857	0.860778	0.171532	2.56362	8.64521	1.98041	0.904441	0.274451	79.5721	5.76659	2.55427	2.15195	27.3703	0.237026	1.69661	2.24239	73.4219	0.0374251	30.6637	0.424152	0.973054	4.48478	0.757859	0.511477	0.180888	4.438	2.82248
98	Aortic aneurysm and aortic dissection	I71	0.0874126	0.0485625	0	18.4926	1.71911	0.679876	2.35043	1.14608	2.70008	0.883838	1.34033	1.46659	0.184538	0.3108	0.203963	3.35082	2.35043	0.990676	1.97164	1.69969	11.1305	1.03924	0.2331	2.04934	6.37141	1.7871	0.689588	0.398213	73.9705	4.61344	2.5641	0.213675	16.249	0.0777001	1.62199	1.51515	69.5707	0.0582751	23.582	0.42735	0.621601	3.05944	0.709013	0.330225	0.0679876	2.22416	2.50583
99	Diseases of arteries, arterioles and capillaries	I72, I74, I77–I79	0.43956	0.295858	0.202874	13.8884	1.23415	0.456467	1.2426	0.532544	1.2257	0.845309	1.06509	3.92223	0.262046	0.557904	0.0676247	1.40321	0.79459	0.752325	1.90194	1.15807	11.4793	1.05664	0.194421	1.80896	5.79036	3.153	0.803043	0.456467	52.9163	5.0634	1.96957	0.862215	13.0347	0.143702	1.86813	1.91885	46.4666	0	25.5114	0.448014	0.380389	2.4683	0.650888	0.380389	0.169062	3.13609	4.94505
100	Other peripheral vascular diseases	I73	0.231514	0.140311	0.105234	13.5366	1.4417	0.45952	1.44872	0.673495	1.85913	0.673495	1.02778	1.92578	0.287639	0.45952	0.147327	1.92928	1.02427	0.859408	1.54343	1.21019	10.0568	0.810299	0.12628	1.64164	6.1281	1.66971	0.726112	0.287639	80.2968	5.46513	2.17483	1.75389	23.197	0.12628	1.32594	1.60306	76.133	0	25.9997	0.277115	0.515645	3.85155	0.624386	0.319209	0.112249	3.03424	2.75361
101	Phlebitis, thrombosis of the portal vein and others	I80–I82	0.647267	0.46539	0.23002	13.7237	1.17685	0.468065	1.47641	0.826468	0.938804	0.727506	0.909383	2.55162	0.601797	0.748903	0.219322	1.67701	0.759602	0.73553	2.18252	1.87226	15.1974	0.826468	0.240719	1.66898	4.70204	8.04536	1.08858	0.50551	37.9828	5.40815	1.75725	0.585749	11.9958	0.0882636	1.48443	1.76527	28.8087	0.0401198	24.1842	0.422595	0.690061	3.38076	0.572376	0.615171	0.216647	3.40216	4.67797
102	Varicose veins of lower extremities	I83	0.229494	0.174246	0.0722482	7.00807	0.573736	0.106247	0.535487	0.322992	0.420739	0.590735	0.688483	1.96345	0.178496	0.344241	0.080748	0.594985	0.199745	0.335742	0.675733	0.641734	5.04887	0.739482	0.0934977	0.616235	2.01445	1.50446	0.38674	0.220994	26.0816	4.94688	1.54696	0.39524	7.16532	0.0892478	0.828729	0.998725	18.351	0	18.266	0.199745	0.216745	1.9252	0.40799	0.297493	0.123247	1.51296	5.38462
103	Hemorrhoids c	I84	0.273272	0.131924	0.152117	7.31642	0.631352	0.180386	0.753853	0.510197	0.468466	0.570775	0.426735	1.54809	0.230195	0.34058	0.118463	0.885778	0.316349	0.464428	0.922124	0.642122	4.44235	0.647506	0.129232	0.697314	1.97887	0.90597	0.336542	0.266541	24.9835	4.48812	1.2479	0.367504	6.51679	0.0390388	1.1052	0.88847	18.0036	0.0538467	18.7871	0.249041	0.320388	2.00983	0.376927	0.429427	0.172309	2.04752	5.82352
104	Oesophageal varices (chronic), varicose veins of other sites, other disorders of veins, non-specific lymphadenitis, other non-infective disorders of lymphatic vessels and lymph nodes and other and unspecified disorders of the circulatory system	I85–I99, except I89 and I95	1.40187	1.16493	0.309333	19.126	1.74411	0.651573	0.868764	0.546268	1.14519	0.776622	0.770041	8.07556	0.355403	0.493616	0.355403	1.02014	0.526524	0.816112	3.3895	3.00118	13.4658	0.789785	0.217191	2.54048	6.2064	4.33066	1.07279	0.802949	35.4153	5.29156	1.70462	0.743715	12.472	0.151376	1.57299	2.19824	25.1218	0	22.7458	0.493616	0.849019	2.85639	0.55285	0.566013	0.263262	3.09333	4.11347
	J – Diseases of the respiratory system	J30.1; J40–J47; J60–J84; J95, J97–J99	0.239634	0.137205	0.113002	7.03561	0.647531	0.159921	0.585826	0.293409	0.732778	0.498514	0.473072	1.59822	0.21857	0.335124	0.108624	0.761442	0.31852	0.469437	0.778293	0.610029	3.9934	0.590865	0.0935901	0.522221	1.73063	0.767472	0.328515	0.348836	26.7934	4.41046	1.32761	0.524865	7.76624	0.0351066	0.888404	0.81753	19.9762	0.0299852	18.1047	0.235503	0.338841	2.08319	0.39212	0.363374	0.129523	1.96746	5.11276
105	Respiratory allergy c	J30, except J30.0	0.211005	0.108116	0.111681	6.50992	0.592858	0.13972	0.54284	0.256509	0.441971	0.50292	0.453257	1.58812	0.216471	0.34027	0.106216	0.701806	0.261856	0.453257	0.690401	0.561017	3.60503	0.578364	0.0933841	0.462168	1.49415	0.739707	0.296548	0.276113	25.4882	4.47258	1.23146	0.528226	7.09874	0.0331478	0.864575	0.777726	18.7344	0.0352864	18.1512	0.225144	0.320072	1.98732	0.384586	0.377932	0.135205	1.88776	5.55849
105A	Chronic lower respiratory diseases c	J40–J43, J47	0.268583	0.171004	0.10906	8.10892	0.723237	0.186788	0.691189	0.32957	1.18889	0.497704	0.522577	1.81551	0.25232	0.36138	0.103798	0.838037	0.376925	0.52186	0.890653	0.634268	4.89668	0.652683	0.0911222	0.629963	2.20367	0.839472	0.422606	0.547929	30.5431	4.95552	1.56749	0.4989	9.57907	0.0420932	0.988233	0.955228	22.9391	0	20.0849	0.250407	0.357075	2.57629	0.47594	0.36688	0.136085	2.18765	5.52162
106	Bronchitis, not specified as acute or chronic, simple and mucopurulent chronic bronchitis and unspecified chronic bronchitis	J40–J42	0.633307	0.430023	0.250195	17.4277	1.92338	0.547303	2.16575	1.09461	3.60438	0.633307	1.08679	3.08835	0.492572	0.688038	0.101642	1.61845	0.860047	1.23534	2.24394	1.41517	12.5958	0.875684	0.195465	2.07975	7.62314	1.54808	1.16497	0.969507	52.8616	7.29476	2.73651	0.469116	18.9679	0.0860047	2.16575	2.15012	42.3065	0.109461	29.9296	0.406568	0.781861	5.1681	0.985145	0.351837	0.109461	4.37842	4.91009
107	Emphysema	J43	0.485874	0.30592	0.215944	16.2318	1.67356	0.431888	1.60158	0.557855	5.36261	0.467878	0.935757	2.23142	0.197949	0.26993	0.0899766	1.76354	0.737808	0.971747	1.74555	1.22368	10.7612	0.719813	0.143963	1.36764	5.36261	1.74555	1.29566	1.42163	43.4047	4.93072	2.95123	0.503869	9.78945	0.0899766	1.65557	4.87673	32.7515	0.161958	23.8438	0.359906	0.629836	3.18517	0.719813	0.197949	0	2.87925	4.28289
108	Chronic obstructive lung disease (COPD) c	J44, J96, J13–J18	0.308533	0.212319	0.113792	11.2978	1.05651	0.291881	0.963994	0.485697	2.20414	0.525478	0.753062	2.11487	0.284017	0.363117	0.101765	1.37059	0.647134	0.696629	1.21517	1.001	6.79282	0.712356	0.114717	1.01719	3.60017	1.001	0.604115	0.57081	40.2884	5.47867	2.14262	0.456093	12.5273	0.0587463	1.12821	1.2383	32.1088	0	22.0257	0.294194	0.557858	3.48638	0.60134	0.3386	0.102228	2.75136	4.45824
109	Asthma, status asthmaticus c	J45–J46	0.251157	0.166423	0.0952568	7.19106	0.644645	0.165038	0.606431	0.28577	1.0985	0.438624	0.453854	1.57977	0.230112	0.312354	0.10218	0.718026	0.351398	0.463823	0.781715	0.561295	4.56347	0.568495	0.0919339	0.561572	2.02365	0.834328	0.413703	0.522805	27.9114	4.57288	1.47122	0.492622	8.6476	0.042921	1.00463	0.931523	20.661	0	18.8318	0.228173	0.295462	2.49246	0.439455	0.314292	0.124886	2.19008	5.22971
110	Bronchiectasis	J47	0.43558	0.183402	0.275103	16.8271	1.03164	0.298028	0.756534	0.43558	6.83173	0.825309	1.10041	2.91151	0.320954	0.389729	0	0.962861	0.252178	0.848235	1.32967	1.87987	10.9124	0.962861	0.160477	0.917011	4.03485	1.71939	1.10041	3.64512	35.2132	6.07519	1.9945	0.596057	8.4365	0	1.46722	1.83402	24.8281	0.596057	22.8336	0.298028	0.412655	2.72811	0.573132	0.389729	0	2.2696	6.00642
111	Other diseases of the respiratory system	J60–J84; J95, J97–J99	0.686582	0.481972	0.26372	20.7566	2.52353	0.800255	2.03246	1.04124	6.39749	0.804802	1.11854	2.72359	0.345564	0.486518	0.331924	1.66871	1.04579	1.43682	3.40108	2.33711	14.6456	0.850271	0.313736	2.37348	7.10681	2.50989	1.43682	2.4917	46.1329	5.95189	2.40076	0.918474	15.7414	0.104579	2.02337	2.22798	36.0478	0.368299	30.0914	0.741145	1.03215	4.36048	0.859364	0.636566	0.222798	5.10162	4.21498
	K – Diseases of the digestive system	K25–K27; K40, K43, K50–52; K58–K59; K71–K77; K86–K87	0.488254	0.340381	0.172164	11.2836	1.01052	0.578131	1.4766	0.754243	0.981669	0.585115	0.721449	1.9433	0.390785	0.507687	0.128744	1.29837	0.623981	0.726915	1.62265	1.07064	8.50406	0.710215	0.190686	1.58136	4.9378	1.25646	0.596046	0.405967	36.9448	5.2299	1.68581	0.826205	11.6747	0.0728737	1.46051	1.75899	27.856	0.0543516	24.0729	0.352526	0.634912	3.46484	0.602119	0.552018	0.198884	3.06586	5.76704
112	Ulcers c	K25–K27	0.406662	0.29483	0.128353	12.1388	1.1234	0.725637	1.36931	0.594743	1.25557	0.575045	0.803792	2.21885	0.400943	0.507056	0.115644	1.34135	0.685606	0.853989	1.75055	1.17296	10.5192	0.703398	0.206508	2.18962	6.70356	1.29115	0.609992	0.400943	42.1365	5.72059	1.83887	0.720554	13.7763	0.0743428	1.42459	1.52435	33.3011	0.0476557	26.5048	0.381245	0.749147	4.08377	0.688148	0.545181	0.199518	3.51	6.19968
113	Inguinal hernia	K40	0.247683	0.107862	0.151806	10.0072	0.930809	0.319591	1.10658	0.495366	0.587248	0.723074	0.862895	0.411473	0.0918824	0.0798977	0.16379	3.15996	0.679131	0.635187	1.02269	1.02669	3.93896	0.419463	0.0838926	0.647172	1.96948	0.751039	0.315596	0.271652	28.4116	2.19719	0.782998	0.339565	6.87919	0.0439438	0.591243	0.647172	23.8734	0	15.5121	0.16379	0.34356	2.04139	0.295622	0.207734	0.115852	1.51406	2.30505
114	Ventral hernia	K43	0.251857	0.1763	0.0755572	22.8687	1.22151	1.37262	6.24606	4.45788	1.15854	0.591865	0.768165	2.25412	1.02002	1.17114	0.302229	2.04005	2.58154	0.692608	3.60156	1.44818	9.23058	1.15854	0.314822	1.85115	4.40751	1.5867	0.868908	0.478529	41.1661	6.0068	1.66226	0.667422	14.57	0.151114	1.85115	1.85115	30.9659	0	24.9591	0.390379	0.402972	3.58897	0.579272	0.3526	0.113336	3.03488	5.44012
115	Crohn’s disease	K50	0.354254	0.148046	0.206207	7.05864	0.560461	0.354254	0.999313	0.354254	0.497013	0.512875	0.507587	1.28483	0.243219	0.343679	0.142759	0.449426	0.327817	0.438852	0.766668	0.713795	7.34944	0.576323	0.211495	1.25311	3.78576	1.33242	0.697933	0.497013	24.1897	3.57955	1.3377	0.560461	6.04875	0.0528737	1.62851	2.18368	15.6929	0.0422989	18.6221	0.311955	0.269656	1.82943	0.391265	0.481151	0.195633	1.97748	6.35013
116	Ulcerative colitis	K51	0.341932	0.11172	0.240368	7.58684	0.619541	0.223441	0.97163	0.406256	0.599228	0.561988	0.514591	1.50992	0.240368	0.365631	0.165888	0.785429	0.385944	0.419798	0.886993	0.633083	6.32406	0.65001	0.189586	1.05288	2.99953	1.17137	0.541675	0.413027	25.9462	3.91699	1.3508	0.731261	7.77304	0.050782	1.14767	1.57086	18.1495	0.0440111	18.5693	0.308078	0.301307	2.17686	0.375787	0.460424	0.11172	1.77399	5.55894
117	Other non-infective gastroenteritis and colitis	K52	0.460564	0.201497	0.307043	15.0499	1.05066	0.618883	2.79217	1.49204	1.09864	0.647668	0.825178	2.84015	0.542122	1.12263	0.115141	1.24736	0.782	0.825178	2.59067	1.61677	11.0823	0.844368	0.259067	2.10132	6.77893	1.44406	0.829975	0.50854	42.9476	6.15525	2.65304	1.23297	13.3612	0.0815582	2.16369	2.94569	32.2443	0.0239877	26.8854	0.369411	0.719632	4.44253	0.796392	0.537325	0.139129	3.61735	6.27039
118	Irritable bowel syndrome (IBS)	K58	0.207485	0.111723	0.103743	6.71136	0.566595	0.156944	0.614476	0.202165	0.468172	0.524034	0.37773	1.59338	0.324529	0.39369	0.0824622	0.587875	0.284627	0.446892	0.691618	0.630437	4.6631	0.704918	0.127683	0.500093	1.78491	1.02147	0.494773	0.446892	29.4736	5.59147	1.50294	0.500093	7.20613	0.0292608	1.69712	3.0112	19.4371	0.039901	23.4778	0.297928	0.311228	2.43662	0.545314	0.484133	0.215466	2.10944	7.92701
119	Other functional intestinal disorders	K59	0.481389	0.306164	0.20796	15.0502	1.34789	0.691275	2.62839	1.57896	1.32863	0.616179	0.870352	2.4108	0.598849	0.700903	0.146342	1.56163	0.785628	0.831841	2.64572	1.41914	10.785	0.905012	0.206035	1.95637	6.58541	1.45572	0.760595	0.454432	40.3809	6.4564	2.16818	0.955077	12.4949	0.102055	2.20669	2.40887	29.6305	0.10398	30.4931	0.494868	0.991662	5.28181	0.887682	1.00514	0.336973	4.67911	6.43714
120	Diseases of liver, biliary tract and pancreas	K71–K77; K86–K87	2.54118	2.26295	0.430331	12.7356	1.52471	1.55809	1.24648	0.619528	1.15373	0.600979	0.801306	1.98101	0.374685	0.526784	0.170648	0.949696	0.623238	0.834694	2.07375	1.20196	12.8728	0.760499	0.367265	2.3594	7.01514	2.80086	1.24648	0.690013	44.9918	5.97641	1.61374	2.66731	20.092	0.230004	2.0552	3.19038	29.1772	0.111292	26.61	0.578721	1.04986	3.64297	0.697433	0.534204	0.200326	4.25879	5.11203
	L – Diseases of the skin and subcutaneous tissue	L40	0.325345	0.155799	0.181765	8.11529	0.768303	0.192457	0.694985	0.378805	0.635415	0.557516	0.956178	1.6588	0.247445	0.374223	0.132887	0.905772	0.380333	0.505583	0.899662	0.714842	4.53039	0.65069	0.0610976	0.617086	2.11092	0.852312	0.410881	0.313125	32.2351	4.51359	1.32429	0.609449	10.8448	0.0565153	0.90119	0.884388	25.0179	0.0122195	18.3812	0.287159	0.449067	2.34004	0.395607	0.467397	0.145107	2.32018	4.15158
121	Psoriasis c	L40	0.325345	0.155799	0.181765	8.11529	0.768303	0.192457	0.694985	0.378805	0.635415	0.557516	0.956178	1.6588	0.247445	0.374223	0.132887	0.905772	0.380333	0.505583	0.899662	0.714842	4.53039	0.65069	0.0610976	0.617086	2.11092	0.852312	0.410881	0.313125	32.2351	4.51359	1.32429	0.609449	10.8448	0.0565153	0.90119	0.884388	25.0179	0.0122195	18.3812	0.287159	0.449067	2.34004	0.395607	0.467397	0.145107	2.32018	4.15158
	M – Diseases of the musculoskeletal system and connective tissue	M01–M25; M30–M36; M40–M54; M60.1–M99	0.185804	0.112702	0.0806539	8.91521	0.726757	0.19539	0.77023	0.385164	0.657818	0.624995	0.655979	2.25279	0.265103	0.42002	0.105247	1.02846	0.401624	0.557025	1.02672	0.809347	5.04227	0.653268	0.114833	0.754545	2.40151	0.918661	0.394168	0.337817	33.1542	5.06425	1.5484	0.638357	9.58242	0.0444419	1.0881	0.995442	25.6169	0.0394071	21.5936	0.278174	0.433575	2.31766	0.480631	0.385357	0.140975	2.07144	4.93248
122	Infectious arthropathies	M01–M03	0.521166	0.265901	0.276537	6.80706	0.72325	0.170177	0.499894	0.202085	0.51053	0.542438	0.414805	1.20187	0.159541	0.223357	0.0957243	0.797703	0.372261	0.595618	0.914699	0.914699	7.38141	0.755158	0.202085	0.755158	2.4782	1.53159	0.755158	1.7124	25.2819	4.05233	1.16996	0.787067	6.95597	0.0638162	1.28696	1.25505	17.6345	0.10636	19.2193	0.393533	0.297809	1.52095	0.287173	0.404169	0.10636	1.70177	4.75431
122A	Inflammatory polyarthropathies and ankylosing spondylitis c	M05–M14, M45	0.222967	0.127151	0.104252	10.3095	0.901509	0.266355	0.924408	0.448947	0.876802	0.708673	0.912959	1.78132	0.248879	0.404353	0.130767	1.44507	0.617076	0.566456	1.17268	1.31249	7.87254	0.696621	0.190426	1.33419	4.06041	1.35949	0.769537	0.598997	42.9922	5.64889	1.54148	0.809309	16.3031	0.074724	1.29743	1.40228	33.9247	0.1615	22.1105	0.319385	0.441113	2.35983	0.489322	0.283228	0.111483	2.01755	4.21709
123	Rheumatoid arthritis c	M05, M06, M07.1, M07.2, M07.3, M08, M09	0.240481	0.13317	0.116362	8.99606	0.758937	0.17325	0.691706	0.342621	0.875299	0.661969	0.762816	2.15399	0.296076	0.468033	0.0995539	0.833926	0.362014	0.478376	1.05631	0.936066	6.95714	0.765402	0.195229	1.07311	3.2452	1.43125	0.673605	0.531385	32.8114	6.09348	1.72733	0.748594	9.2624	0.056888	1.21146	1.28515	23.7119	0.07111	22.3285	0.33357	0.374943	2.10615	0.469326	0.354257	0.135755	1.80102	5.77154
124	Inflammatory polyarthropathies – except rheumatoid arthritis c	M074–M079, M10–M14, M45	0.20527	0.125059	0.0862478	10.7551	0.950451	0.305317	0.997024	0.478675	0.88749	0.708957	0.955626	1.59127	0.217344	0.380353	0.147484	1.66199	0.740869	0.604597	1.19884	1.46621	8.57562	0.693432	0.207857	1.50502	4.53491	1.43171	0.828841	0.646858	46.9826	5.54746	1.45328	0.859028	18.8477	0.0853853	1.36272	1.51537	37.8498	0.17767	22.2606	0.320842	0.446764	2.49342	0.505412	0.261331	0.103497	2.08461	3.71987
125	Polyarthrosis [arthrosis]	M15	0.082669	0.0590493	0.0295247	13.103	0.962504	0.253912	1.11013	0.448775	1.02746	0.803071	1.22823	4.23974	0.448775	0.738116	0.0590493	0.992028	0.478299	0.496014	1.4408	1.08651	8.17242	0.986123	0.153528	1.36994	4.58223	1.18689	0.513729	0.46649	48.2669	9.12312	2.3915	0.690877	13.8648	0.0590493	1.39947	1.69472	37.8683	0	31.8158	0.283437	0.696782	3.89135	0.832595	0.289342	0.100384	2.37378	7.02687
126	Coxarthrosis [arthrosis of hip]	M16	0.115257	0.0701148	0.0537867	12.4987	0.888441	0.309273	1.28992	0.650243	0.814484	0.820247	1.11607	2.69318	0.336167	0.595495	0.0883638	1.95553	0.66465	0.58493	1.25438	1.09782	7.34764	0.756855	0.112376	1.59439	4.12621	0.941267	0.404361	0.22187	44.4816	5.92902	1.96129	0.401479	13.4957	0.0509052	0.996974	1.09398	36.2657	0.0172886	23.4654	0.269894	0.679057	3.52303	0.601258	0.248763	0.0787591	2.17164	3.55376
127	Gonarthrosis [arthrosis of knee]	M17	0.125272	0.0799727	0.0525695	10.4194	0.822656	0.216989	0.978128	0.492699	0.662152	0.753309	0.833282	2.54347	0.30535	0.57379	0.093954	1.4725	0.480396	0.573231	1.10228	0.793016	5.59026	0.713043	0.0978687	1.01112	2.88685	0.884174	0.346735	0.256136	41.4913	5.91462	1.68614	0.366868	13.8375	0.0441807	0.905425	0.963028	33.3839	0.0145405	23.5673	0.264525	0.477599	2.94669	0.505562	0.243833	0.0956317	1.9982	4.61493
128	Arthrosis of first carpometacarpal joint and other arthrosis	M18–M19	0.200876	0.138308	0.0746424	10.3643	0.845216	0.294179	1.12622	0.523595	0.739838	0.716787	0.749717	2.57736	0.322719	0.496153	0.0998891	1.12183	0.452245	0.648731	1.16025	0.779355	5.76283	0.731057	0.103182	0.888025	3.03839	0.979133	0.379798	0.297472	39.4145	5.98896	1.54993	0.569697	11.5191	0.0526888	1.06256	1.19647	31.6857	0.0219537	29.0359	0.273323	0.499446	2.88142	0.628972	0.307351	0.119647	2.38087	5.98237
129	Acquired deformities of fingers and toes	M20	0.148932	0.107662	0.0448591	8.09797	0.549076	0.145344	0.599318	0.272744	0.518572	0.647766	0.57958	2.87278	0.369639	0.477301	0.0645972	0.405527	0.26736	0.475507	0.884622	0.572403	4.1091	0.794904	0.0825408	0.459358	1.66338	0.918715	0.31222	0.242239	30.5886	6.12776	1.42114	0.471918	6.86345	0.0322986	0.87565	0.929481	23.0343	0.0233268	24.1522	0.215324	0.317603	2.68258	0.486273	0.371434	0.145344	2.26628	7.01059
130	Other acquired deformities of limbs	M21	0.194326	0.145744	0.0582977	7.85076	0.631558	0.184609	0.665565	0.296347	0.456665	0.665565	0.485814	2.15702	0.242907	0.4178	0.126312	0.646133	0.325496	0.544112	0.952196	0.660707	4.33346	0.568403	0.102021	0.553828	2.03556	0.767586	0.359503	0.315779	31.5779	5.82977	1.39429	0.689856	9.48309	0.0874466	1.12709	1.1028	23.6883	0.0437233	28.1286	0.335212	0.432375	3.14322	0.568403	0.607268	0.228333	3.18208	5.95608
131	Disorders of patella (knee cap)	M22	0.128208	0.0641042	0.0641042	2.10262	0.233339	0.03077	0.100003	0.0538475	0.115388	0.282059	0.107695	0.441037	0.0846176	0.102567	0.0974384	0.0846176	0.0410267	0.233339	0.282059	0.197441	2.24365	0.417959	0.0641042	0.174363	0.533347	0.800021	0.187184	0.212826	10.9823	2.27698	0.728224	0.471807	2.38468	0.0179492	1.05131	0.576938	6.10272	0.0358984	14.8029	0.217954	0.0974384	0.966691	0.271802	0.374369	0.158978	1.5103	5.36424
132	Internal derangement of knee	M230, M231, M233, M235, M236, M238	0.130548	0.0979112	0.0543951	2.62185	0.359008	0.0870322	0.174064	0.0652742	0.174064	0.413403	0.141427	0.576588	0	0.10879	0.0543951	0.130548	0	0.195822	0.315492	0.261097	1.7624	0.304613	0.0761532	0.141427	0.359008	0.652742	0.206701	0.141427	11.7602	2.0235	0.500435	0.293734	2.77415	0	0.620104	0.663621	8.10487	0	13.5117	0.130548	0	0.826806	0.271976	0.184943	0.0870322	1.39252	4.16667
133	Derangement of meniscus due to old tear or injury	M232	0.148458	0.0742288	0.0769781	4.40699	0.404135	0.0494859	0.258426	0.148458	0.236433	0.478364	0.261176	1.11893	0.156705	0.219937	0.184198	0.398636	0.123715	0.382141	0.426129	0.332655	2.08391	0.412382	0.0659812	0.134712	0.538846	0.646066	0.21169	0.195194	19.184	3.40078	0.794524	0.434376	4.5472	0	0.602078	0.654314	14.1695	0.0164953	16.5585	0.195194	0.10447	1.0447	0.305163	0.266674	0.109969	1.24814	4.70391
134	Internal derangement of knee, unspecified	M239	0.15245	0.0957243	0.0602709	3.62334	0.333262	0.0531802	0.173722	0.155995	0.241083	0.443168	0.223357	0.815429	0.0992697	0.194994	0.102815	0.319081	0.124087	0.3049	0.400624	0.35808	2.3612	0.326172	0.0779976	0.177267	0.783521	0.698433	0.212721	0.223357	17.5849	2.99936	0.740977	0.521166	4.35723	0.0248174	0.76934	0.787067	12.5576	0.0177267	15.9151	0.187903	0.138268	1.15933	0.276537	0.3049	0.116996	1.4855	4.69049
135	Other specific joint derangements	M24, except M240–M241	0.236367	0.15195	0.118183	3.05588	0.5065	0	0.185717	0	0.135067	0.185717	0.2026	0.641567	0	0	0.118183	0.337667	0.135067	0.219483	0.287017	0.371433	2.68445	0.287017	0	0.371433	0.793517	0.9117	0.2026	0.219483	13.0339	2.4312	0.725983	0.590917	3.039	0	0.928583	0.675333	8.59362	0	15.8366	0.219483	0.320783	1.13118	0.320783	0.287017	0.219483	2.75198	4.28837
136	Other joint disorders, not elsewhere classified	M25	0.390268	0.265715	0.132857	7.06635	0.622768	0.0996429	0.456697	0.166072	0.431786	0.67259	0.315536	1.73545	0.182679	0.340447	0.0830358	0.614465	0.215893	0.614465	1.07947	0.871876	5.77929	0.647679	0.149464	0.539733	2.11741	1.37839	0.572947	0.971519	26.1646	5.63813	1.46973	0.697501	7.1826	0.0581251	1.72714	1.41161	17.1884	0.0415179	24.7281	0.249107	0.174375	2.20875	0.506518	0.506518	0.215893	1.8517	7.14938
137	Systemic connective tissue disorders	M30–M36, except M32,M34	0.154817	0.0938284	0.0656799	11.1726	0.851493	0.208768	1.0415	0.389388	0.95705	0.701368	0.914827	2.38559	0.384697	0.562971	0.0539513	1.17286	0.501982	0.666182	1.27138	1.37928	11.6183	0.947667	0.361239	1.60681	5.52649	2.89695	1.04853	0.839764	40.7989	8.07863	2.22373	0.570008	12.6973	0.0844456	1.95163	1.59274	29.115	0.0562971	28.1696	0.525439	0.598156	2.90634	0.767047	0.659145	0.288522	2.57559	6.7791
138	Systemic lupus erythematosus	M32	0.296209	0.266588	0	9.18246	0.770142	0	0.592417	0.35545	1.18483	0.68128	0.651659	1.92536	0.414692	0.622038	0	0.414692	0.236967	0.622038	0.947867	1.83649	21.5344	1.21445	1.4218	1.92536	5.71682	12.5889	2.04384	1.18483	34.923	9.27133	2.36967	0.7109	7.16825	0	2.66588	2.31043	21.8898	0	31.9017	1.09597	0.444313	2.78436	0.740521	1.2737	0.533175	3.73223	8.35308
139	Dermatopolymyositis	M33	0	0	0	12.577	1.31926	0	0.879507	0.439754	1.84697	0.615655	1.40721	2.46262	0.439754	0	0	0.527704	0	1.14336	2.11082	1.93492	10.9938	1.14336	0	1.14336	4.13369	2.81442	1.14336	1.23131	39.7537	9.41073	2.02287	0.791557	13.3685	0	2.37467	2.19877	26.3852	0	43.0079	0	2.46262	2.02287	0.439754	0	0	2.90237	4.74934
140	Systemic sclerosis	M34	0.298507	0	0	13.194	1.01493	0.298507	0.895522	0.358209	1.85075	0.955224	1.25373	3.16418	0.955224	0.835821	0	0.477612	0.358209	0.716418	1.79104	2.02985	13.3134	1.31343	0.358209	2.14925	4.47761	3.8806	1.43284	1.79104	40.597	10.3881	2.26866	1.01493	9.73134	0	2.74627	2.26866	27.4627	0	31.3433	0.477612	0.41791	3.16418	0.955224	1.43284	0.298507	2.80597	7.10448
141	Kyphosis, lordosis	M40	0.264423	0.168269	0	6.97115	0.649038	0.264423	0.600962	0.120192	0.528846	0.480769	0.408654	1.39423	0.168269	0.360577	0.168269	0.673077	0.360577	0.649038	0.817308	0.793269	4.51923	0.600962	0.120192	0.384615	1.73077	1.41827	0.360577	0.360577	24.8317	4.42308	0.961538	0.384615	6.70673	0	1.65865	1.20192	17.0192	0	23.5577	0.3125	0.288462	2.64423	0.504808	0.504808	0.264423	3.00481	6.25
142	Scoliosis	M41	0.101775	0.0621961	0.0395793	5.11139	0.480606	0.0848128	0.356214	0.163972	0.429718	0.288364	0.429718	1.18173	0.192242	0.282709	0.0565419	0.446681	0.186588	0.407102	0.599344	0.435373	4.21237	0.508877	0.0678503	0.542802	2.0977	0.876399	0.220513	0.209205	18.6701	3.777	1.2213	0.474952	3.92966	0.0452335	1.21	0.961212	12.4109	0.0508877	23.2557	0.31098	0.825512	2.56135	0.723736	0.457989	0.163972	3.92401	5.56372
143	Spinal osteochondrosis	M42	0.186706	0.112024	0.0746826	5.92482	0.697038	0.124471	0.547672	0.199154	0.410754	0.485437	0.311177	1.03311	0.236495	0.211601	0.174259	0.746826	0.186706	0.38586	0.647249	0.622355	3.98307	0.460543	0.0995768	0.360966	1.68036	0.85885	0.485437	0.360966	24.7199	3.59721	0.995768	0.572567	7.10729	0	0.933532	1.02066	18.596	0	23.9482	0.423201	0.273836	2.34005	0.647249	0.38586	0.199154	2.34005	5.96216
144	Other deforming dorsopathies	M43	0.172588	0.109446	0.0715609	8.83145	0.749284	0.176797	0.601953	0.353595	0.681933	0.614582	0.669305	2.30679	0.269406	0.357804	0.105237	1.0229	0.374642	0.652467	0.947129	0.795588	5.14817	0.711399	0.101027	0.719818	2.56777	0.854521	0.383061	0.256777	35.25	5.23236	1.46489	0.425156	10.128	0.0673514	1.06499	0.955548	28.3549	0	29.1505	0.353595	0.496717	3.557	1.62064	0.543021	0.193635	2.92558	6.93719
145	Other inflammatory spondylopathies	M46	0.987863	0.762066	0.282247	8.53796	0.917302	0.211685	0.66328	0.465707	0.60683	0.479819	0.508044	1.58058	0.254022	0.268134	0.112899	1.07254	0.409258	0.522156	1.41123	1.17132	7.35253	0.66328	0.225797	1.07254	3.88089	1.55236	0.620943	0.395145	28.9726	4.84053	1.27011	0.860852	9.18713	0.0987863	1.35478	1.38301	21.1403	0	29.1137	4.10669	0.451595	2.61078	0.592718	0.324584	0.225797	3.2035	6.407
146	Spondylosis	M47	0.183874	0.10484	0.0870982	10.1631	0.943564	0.275811	0.867756	0.422587	0.909692	0.659688	0.679043	2.21939	0.251617	0.387103	0.0806465	1.45648	0.472588	0.785497	1.1097	0.83711	5.74042	0.738722	0.0951628	0.90324	2.92585	0.89195	0.453233	0.314521	42.1442	6.07429	1.67583	0.467749	12.4986	0.0596784	1.0855	1.17099	34.1683	0.0258069	35.0909	0.400006	0.764528	4.01458	0.933886	0.604848	0.269359	3.22102	7.11947
147	Other spondylopathies and spondylopathies in diseases classified elsewhere	M48, M49	0.161401	0.0964472	0.0669225	12.9869	1.11406	0.326739	1.20067	0.509792	1.08651	0.828659	1.04124	2.69265	0.330676	0.511761	0.0984155	2.00964	0.720402	0.934947	1.49198	1.17705	7.61933	0.816849	0.141718	1.28531	4.49365	0.972345	0.490109	0.320835	49.7175	6.67651	1.89351	0.527507	15.5516	0.0905423	1.34042	1.37979	41.4073	0.0216514	36.1106	0.486173	0.899518	5.49946	1.02943	0.497982	0.230292	3.61382	5.76715
148	Cervical disc disorders	M50	0.22656	0.156849	0.0697107	5.66399	0.740676	0.0784245	0.392123	0.191704	0.514116	0.505403	0.383409	0.888811	0.130708	0.22656	0.156849	0.514116	0.278843	0.714535	0.583827	0.365981	3.34611	0.548972	0.0784245	0.383409	1.1328	0.914953	0.374695	0.217846	26.1241	4.73161	1.33322	0.575113	6.6748	0	0.914953	0.941094	19.1704	0	33.5396	0.374695	0.304984	1.92576	0.653538	0.514116	0.252701	2.08261	8.23458
149	Other intervertebral disc disorders	M51	0.239038	0.164339	0.0771893	6.26727	0.530365	0.134459	0.470606	0.256468	0.535345	0.550285	0.378477	1.25495	0.184258	0.266428	0.112049	0.727074	0.296307	0.585145	0.732053	0.535345	3.61296	0.547795	0.0871492	0.388437	1.43423	0.801773	0.361047	0.293817	27.4271	4.11344	1.08314	0.520405	8.09243	0.0423296	0.953662	0.953662	21.0353	0.0323697	26.0825	0.293817	0.221608	2.56717	0.527875	0.453176	0.236548	2.44267	6.84495
150	Other dorsopathies, not elsewhere classified	M53	0.165609	0.110406	0	6.00331	0.552029	0.110406	0.400221	0.289815	0.510627	0.441623	0.276014	1.20066	0.110406	0.262214	0.096605	0.455424	0.248413	0.648634	1.18686	0.717637	4.08501	0.634833	0.0828043	0.469224	1.51808	0.938449	0.345018	0.303616	24.9931	4.05741	0.979851	0.38642	6.94176	0	1.32487	1.13166	18.5758	0	30.4444	0.414022	0.262214	2.80155	0.621032	0.496826	0.262214	2.66354	8.29423
151	Dorsalgia	M54	0.323688	0.215792	0.120157	7.50123	0.77489	0.176557	0.666994	0.272192	0.620402	0.524767	0.487984	1.47131	0.228053	0.306523	0.125061	0.73075	0.372732	0.647376	1.00785	0.90976	5.05885	0.56155	0.125061	0.806768	2.51349	0.973516	0.465915	0.306523	27.7955	4.49485	1.4051	0.487984	7.8053	0.0416871	1.28494	1.30456	20.3874	0.026974	27.2315	0.367827	0.397254	2.77587	0.605689	0.438941	0.205983	2.66552	7.22658
152	Soft tissue disorders	M60–M63, except M60.0	0.372523	0.260766	0.141559	6.24348	0.685442	0.141559	0.514081	0.223514	0.469379	0.48428	0.394874	1.29638	0.260766	0.476829	0.16391	0.402325	0.298018	0.49173	0.797199	0.625838	5.34198	0.737595	0.17136	0.633289	2.07868	1.37833	0.424676	0.402325	26.5385	4.96945	1.26658	0.573685	7.11518	0.0670541	2.09358	1.41559	17.9407	0.0596036	27.4549	0.417225	0.49918	2.26494	0.692892	0.514081	0.260766	2.71942	7.61436
153	Synovitis and tenosynovitis	M65	0.172739	0.0628141	0.115159	6.76822	0.633375	0.0889866	0.492044	0.240787	0.429229	0.523451	0.361181	2.18802	0.219849	0.366415	0.0680486	0.63861	0.246022	0.408291	0.717127	0.429229	3.33438	0.649079	0.0837521	0.303601	1.27198	0.837521	0.287898	0.230318	29.1143	5.00419	1.1987	2.09904	8.09778	0	0.926508	0.884631	22.0059	0	26.5337	0.183208	0.157035	1.60176	0.502513	0.293132	0.10469	1.68551	5.8103
154	Disorders of synovium and tendon	M66–68	0.127104	0.0508414	0.0762621	4.49947	0.360974	0.0915146	0.279628	0.152524	0.325385	0.427068	0.26946	1.25578	0.0915146	0.203366	0.122019	0.325385	0.188113	0.350806	0.569424	0.366058	2.93355	0.528751	0.0965987	0.223702	0.904977	0.808379	0.26946	0.284712	18.6436	3.54873	0.950735	0.640602	4.3927	0.0406731	0.884641	0.62535	12.99	0	18.5724	0.162693	0.0965987	1.11851	0.26946	0.254207	0.0965987	1.40831	5.22141
155	Soft tissue disorders related to use, overuse and pressure	M70	0.198377	0.0901713	0.117223	7.63751	0.577096	0.117223	0.676285	0.324617	0.667268	0.577096	0.550045	1.75834	0.207394	0.360685	0.117223	0.793508	0.369702	0.504959	1.10911	0.694319	4.88729	0.622182	0.0811542	0.676285	2.10099	1.17223	0.387737	0.387737	30.523	4.23805	1.33454	0.550045	8.65645	0	0.901713	1.18124	23.8052	0	23.4445	0.288548	0.3156	2.34445	0.504959	0.360685	0.108206	2.23625	5.85212
156	Fibroblastic disorders	M72	0.169725	0.107798	0.0688073	10.6583	0.892202	0.259174	1.06422	0.678899	0.892202	0.81422	0.899083	1.58945	0.178899	0.275229	0.142202	2.34862	0.552752	0.639908	1.13761	0.786697	4.44266	0.545872	0.0894495	0.635321	2.12156	0.896789	0.318807	0.245413	37.555	3.75459	1.1445	1.86239	11.383	0.0504587	0.704128	0.87156	31.0459	0.0206422	21.6697	0.254587	0.461009	2.00688	0.41055	0.194954	0.0894495	2.07339	3.6055
157	Shoulder lesions	M75	0.180686	0.0963656	0.0860407	5.90412	0.56959	0.12734	0.418158	0.227148	0.461178	0.495595	0.414716	1.24415	0.142828	0.199615	0.135944	0.755438	0.246077	0.419879	0.610889	0.509361	3.08714	0.500757	0.0791575	0.382021	1.08067	0.757159	0.301143	0.23231	28.6326	4.09554	1.08411	1.33363	8.43888	0.0344163	0.812225	0.836316	22.1624	0.0258122	23.1794	0.213381	0.161757	1.70705	0.397508	0.321792	0.129061	1.66231	5.95574
158	Enthesopathies of lower limb, excluding foot	M76	0.0712822	0	0.0534616	3.92943	0.32077	0.0534616	0.285129	0.142564	0.249488	0.525706	0.294039	0.846476	0.0891027	0.187116	0.133654	0.32968	0.0891027	0.31186	0.409873	0.32077	2.38795	0.418783	0	0.249488	0.686091	0.766284	0.115834	0.276218	17.5087	2.89584	0.757373	0.418783	4.57097	0	0.65045	0.775194	12.6259	0	16.1098	0.196026	0.0623719	1.37218	0.267308	0.151475	0.106923	1.00686	5.08777
159	Other enthesopathies	M77	0.190476	0.104762	0.0857143	4.55238	0.533333	0.104762	0.32381	0.133333	0.257143	0.409524	0.314286	1.08571	0.190476	0.285714	0.12381	0.342857	0.180952	0.371429	0.514286	0.333333	2.92381	0.67619	0.0571429	0.257143	0.8	0.761905	0.295238	0.314286	21.3714	4.11429	1.13333	0.704762	5.20952	0	0.72381	0.72381	15.2952	0	25.6286	0.142857	0.0952381	1.53333	0.342857	0.342857	0.161905	1.40952	6.38095
160	Rheumatism, unspecified	M790	0.364857	0.233508	0.131349	8.1728	0.788091	0.233508	0.671337	0.116754	0.627554	0.685931	0.452423	2.554	0.379451	0.437828	0	0.335668	0.20432	0.685931	0.831874	0.583771	6.52364	0.992411	0.20432	0.71512	2.51022	1.2843	0.773497	0.656743	37.4051	8.94629	1.83888	0.700525	11.0187	0	1.94104	1.7805	25.8465	0	38.3684	0.394046	0.233508	3.54641	0.992411	0.525394	0.277291	3.41506	14.5067
161	Myalgia	M791	0.334382	0.216365	0.137687	8.18253	0.786782	0.186861	0.550747	0.255704	0.737608	0.462234	0.531078	1.81943	0.304878	0.373721	0.0983478	0.835956	0.344217	0.737608	0.924469	0.806452	6.14673	0.6786	0.167191	0.649095	2.9406	1.42604	0.550747	0.442565	35.4445	6.17624	1.73092	0.708104	10.6216	0	1.92762	1.66208	26.8883	0	31.4418	0.403226	0.481904	3.4225	0.826121	0.570417	0.295043	3.07828	8.32022
162	Other soft tissue disorders, not elsewhere classified	M792– M794; M798–M799	0.188941	0.12596	0.100768	8.2756	0.831339	0.201537	0.54163	0.226729	0.730571	0.554226	0.466054	1.97758	0.226729	0.289709	0.0755763	0.705379	0.352689	0.843935	1.24701	1.07066	5.69341	0.692782	0.163749	0.592014	2.34286	1.65008	0.503842	0.415669	29.4873	5.34072	1.47374	0.66759	8.30079	0.0629802	1.42335	1.53672	21.4385	0	34.4628	0.47865	0.415669	2.88449	0.755763	0.692782	0.365285	4.15669	8.25041
163	Other soft tissue disorders, not elsewhere classified: pain in limb	M796	0.265754	0.157651	0.12612	6.99518	0.626098	0.144138	0.644115	0.252241	0.51349	0.576551	0.463943	1.70713	0.234224	0.378361	0.112608	0.77474	0.283771	0.468447	0.909869	0.635107	5.09887	0.585559	0.090086	0.738705	2.22512	1.28373	0.432413	0.288275	27.9132	4.47728	1.07653	0.603576	8.23837	0.0675645	1.07202	1.13508	20.9945	0	25.6115	0.279267	0.373857	2.72961	0.536012	0.423404	0.153146	2.67105	5.58083
164	Fibromyalgia	M797	0.235363	0.147102	0	6.50191	0.558988	0.147102	0.73551	0	0.382465	0.382465	0.441306	1.91233	0.617829	0.470727	0	0	0	0.70609	0.882613	0.411886	5.97234	1.02971	0.323625	0.73551	2.03001	1.11798	0.794351	0.500147	32.6567	8.73786	2.00059	0.382465	8.91439	0	2.67726	1.85349	19.6528	0	39.7764	0.470727	0.264784	3.53045	0.67667	0.411886	0.235363	3.32451	16.9756
165	Osteoporosis c	M80–M81	0.118378	0.0724122	0.0516331	15.1297	0.967175	0.308539	1.34624	0.581816	1.35442	0.731678	1.21841	5.43092	0.516331	0.694528	0.0390396	0.809757	0.546555	0.797164	1.79393	1.35505	9.13842	0.947655	0.185123	1.54207	5.26783	1.07422	0.624634	0.620226	45.8237	8.49993	3.47138	0.614559	9.98974	0.0686342	2.24982	1.61826	34.63	0.03841	24.1252	0.334985	0.856353	3.82777	0.724752	0.619597	0.146713	2.88138	4.90577
166	Osteoporosis in diseases classified elsewhere	M82	0.695134	0	0.496524	19.861	1.68818	0.993049	0.794439	0.595829	0.993049	0.893744	1.29096	4.27011	0	0.595829	0.496524	0.695134	0	2.38332	1.9861	6.1569	14.8957	1.09235	0	2.48262	8.2423	1.88679	1.88679	1.68818	49.6524	9.63257	4.66733	2.48262	11.2214	0	14.2999	5.75968	27.5074	0.595829	29.8908	0.496524	1.19166	3.47567	0.695134	1.29096	0.794439	4.66733	3.97219
167	Adult osteomalacia and other disorders of bone density and structure	M83, M85, except M833	0.210303	0.134039	0.0785746	14.2659	0.855076	0.251901	0.901296	0.492247	1.3635	0.70486	0.912852	6.0826	0.353586	0.575443	0.0855076	0.633219	0.418294	0.845832	2.13307	1.08156	7.05553	0.93134	0.194125	0.739525	3.19151	1.31497	0.628597	0.855076	40.5144	7.61942	2.37804	0.663262	9.17011	0.0392873	2.54905	1.8465	30.1911	0.0600864	23.8936	0.339719	0.399806	2.85642	0.573132	0.487625	0.161771	2.29484	6.51244
168	Disorders of continuity of bone	M84	0.268097	0	0	9.437	1.28686	0	0.589812	0	0.857909	0.428954	0.643432	2.57373	0	0.321716	0	1.07239	0.428954	0.75067	2.46649	1.60858	6.43432	0.428954	0	1.55496	3.21716	1.07239	0.482574	0	26.3271	3.0563	1.28686	0.911528	7.72118	0	1.50134	1.3941	19.8391	0	25.2547	0.75067	0.482574	3.69973	0.536193	0.375335	0	4.18231	4.34316
169	Other osteopathies	M86–M90	0.416478	0.292771	0.160818	14.6221	1.25768	0.292771	0.927797	0.527813	1.05975	0.766979	0.981403	4.44518	0.39586	0.556678	0.111336	2.35042	0.602037	0.635025	1.72776	1.63292	7.45536	0.923673	0.164942	1.16696	3.63696	1.09686	0.597913	0.882438	38.5675	6.4451	1.89683	1.15872	12.3624	0.0659767	1.55045	1.53396	29.1493	0.0371119	28.2875	0.65152	0.556678	3.05142	0.515443	0.540184	0.189683	3.27822	5.641
170	Other disorders of the musculoskeletal system and connective tissue	M95–M99	0.33957	0.233038	0.123177	7.10433	0.672482	0.183101	0.506026	0.336241	0.669152	0.659165	0.535988	1.54138	0.14981	0.276317	0.133165	0.622545	0.289633	0.71576	1.02204	0.609228	4.3678	0.555962	0.0998735	0.555962	2.09069	0.872229	0.352886	0.276317	27.3487	4.30788	1.17185	0.56595	7.91664	0.0366203	1.06532	1.02537	20.8436	0.0166456	26.3333	0.346228	0.539317	2.73653	0.595912	0.516013	0.213063	3.13936	5.82262
	N – Diseases of the genitourinary system	N18	0.590219	0.411666	0.233112	18.019	1.40859	0.525741	2.03849	0.937407	1.35403	0.892769	2.1476	1.72602	0.347188	0.525741	0.198393	2.54935	2.82214	0.664617	2.08809	2.62871	25.7217	1.14076	0.684456	6.61641	16.9725	3.08005	1.23004	1.0366	67.2503	8.06964	2.48983	2.65351	27.8742	0.238072	4.17121	4.17121	55.0293	0.084317	27.899	0.595179	0.743974	4.40928	0.85805	0.27279	0.0892769	3.97778	2.95606
171	Chronic renal failure (CRF) c	N18	0.590219	0.411666	0.233112	18.019	1.40859	0.525741	2.03849	0.937407	1.35403	0.892769	2.1476	1.72602	0.347188	0.525741	0.198393	2.54935	2.82214	0.664617	2.08809	2.62871	25.7217	1.14076	0.684456	6.61641	16.9725	3.08005	1.23004	1.0366	67.2503	8.06964	2.48983	2.65351	27.8742	0.238072	4.17121	4.17121	55.0293	0.084317	27.899	0.595179	0.743974	4.40928	0.85805	0.27279	0.0892769	3.97778	2.95606
	Q – Congenital malformations, deformations and chromosomal abnormalities	Q00–Q56; Q60–Q99	0.245801	0.128105	0.128105	6.05774	0.757418	0.161732	0.393921	0.176144	0.349886	0.690163	0.400327	1.00162	0.193758	0.265016	0.188154	0.443562	0.316258	0.685359	0.819068	0.554853	4.11616	0.653333	0.124902	0.481993	1.39314	1.18417	0.359493	0.309853	20.1885	3.94562	1.06087	0.618905	4.94804	0.041634	1.48361	1.02564	13.0378	0.078464	19.5039	0.346683	0.324265	1.5965	0.422745	0.389918	0.176144	3.24425	5.04492
172	Congenital malformations: of the nervous, circulatory and respiratory systems, cleft palate and cleft lip, urinary tract, bones and muscles, other and chromosomal abnormalities not elsewhere classified	Q00–Q07; Q20–Q37; Q60–Q99	0.210443	0.118082	0.0970374	5.80588	0.56118	0.111067	0.37412	0.162508	0.336708	0.791498	0.418547	1.03701	0.1742	0.265392	0.121589	0.360091	0.339046	0.786822	0.605607	0.501555	4.34096	0.657049	0.139126	0.493371	1.40061	1.34216	0.393995	0.335539	20.1873	4.17027	1.09898	0.579886	4.78406	0.0444268	1.57247	1.09898	12.7376	0.0911918	21.2781	0.40101	0.363598	1.63327	0.447775	0.413871	0.19992	3.88033	5.30199
173	Congenital malformations of eye, ear, face and neck	Q10–Q18	0.24887	0.116816	0.14729	5.88146	1.70654	0.121895	0.243791	0.14729	0.284423	0.452029	0.253949	0.761847	0.167606	0.228554	0.137132	0.319976	0.142211	0.426634	1.74717	0.604398	2.7071	0.599319	0.132053	0.294581	0.721215	0.766926	0.228554	0.213317	15.8363	3.93621	1.09706	0.614556	3.61115	0.0304739	1.00056	0.853268	9.07613	0.0558688	14.3887	0.223475	0.213317	1.08182	0.340292	0.360607	0.137132	1.85891	4.51013
174	Other congenital malformations of the digestive system	Q38–Q45	0.509181	0.262305	0.308594	11.2637	1.09551	1.04922	1.15723	0.432032	0.894924	0.663478	0.817775	2.19102	0.385743	0.52461	0.123438	0.941213	0.648048	0.817775	1.06465	1.04922	8.64064	1.01836	0.154297	1.28067	4.93751	1.38867	0.478321	0.478321	33.9762	5.52384	1.48125	0.478321	9.70529	0.0771486	1.66641	1.45039	25.3819	0	23.7	0.246875	0.52461	3.08594	0.725197	0.478321	0.169727	3.10137	6.26447
175	Congenital malformations of the sexual organs	Q50–Q56	0.321146	0.142045	0.191453	5.46566	0.549654	0.123518	0.34585	0.191453	0.271739	0.475543	0.302619	0.543478	0.277915	0.222332	0.654644	0.802866	0.290267	0.389081	0.679348	0.599061	2.96443	0.543478	0.0370553	0.358202	0.802866	0.833745	0.302619	0.247036	19.3429	2.26655	0.623765	0.833745	5.31744	0	1.83424	0.759634	13.5128	0.0679348	15.0445	0.259387	0.166749	1.42663	0.24086	0.296443	0.10499	1.84042	3.97727
	F – Mental and behavioral disorders	F00–99	0.453019	0.308258	0.166571	6.90316	0.672283	0.197894	0.643009	0.328311	0.575825	0.439699	0.444091	1.59925	0.236536	0.352169	0.112999	0.600708	0.305916	0.56514	0.856272	0.600561	5.01951	0.57963	0.104216	0.75308	2.57394	0.928287	0.372076	0.240781	27.6465	4.54659	1.37106	0.686042	8.25198	0.05123	1.16409	1.03543	20.0805	0.0289815	25.5065	0.340021	1.13204	4.96213	0.675211	0.625005	0.20975	4.56181	5.78942
176	Dementia c	F00, G30, F01, F02.0, F03.9, G31.8B, G31.8E, G31.9, G31.0B	0.0407575	0.016303	0.0244545	12.8712	0.804282	0.24998	1.62758	0.703747	0.798848	0.671141	1.41293	2.74706	0.296172	0.633101	0.0652121	1.77431	0.676575	0.806999	0.86406	1.03524	12.0045	0.622232	0.122273	2.37481	8.79548	0.866777	0.399424	0.122273	49.5286	7.37983	3.2443	0.508111	15.352	0.0787979	1.2499	1.26348	37.8447	0.0244545	40.3636	0.491808	15.6292	9.66226	1.57324	0.271717	0.0951009	6.54566	1.85039
177	Organic, including symptomatic, mental disorders	F04–F09	0.805902	0.529701	0.336739	11.1502	0.91941	0.302686	1.17669	0.507	0.91941	0.514567	0.926977	2.04313	0.249716	0.404843	0.136209	1.2448	0.601589	1.49073	1.20696	1.02535	11.7064	0.609156	0.177828	2.09232	7.86984	1.65342	0.681044	0.279985	41.7442	6.451	2.35339	0.953462	13.6852	0.117291	2.09989	2.08854	30.6167	0.0264851	46.9202	1.49073	3.99546	13.1139	1.68369	0.923193	0.35944	15.6262	4.45706
178	Mental and behavioral disorders due to use of alcohol	F10	1.28164	1.04154	0.316183	7.17414	1.31376	0.417632	0.767631	0.451448	0.860626	0.35169	0.427777	0.962075	0.160628	0.172463	0.187681	0.676327	0.292511	0.715216	1.01449	0.422704	7.7338	0.439612	0.0963766	1.47608	4.74612	1.3256	0.490337	0.202898	26.5137	2.55652	0.642511	0.899515	8.7838	0.133575	0.892751	1.40845	19.7082	0.0405796	27.3929	0.480192	1.36956	5.58646	0.699998	0.273912	0.182608	7.58162	2.83381
179	Mental and behavioral disorders due to psychoactive substance use	F11–F19	2.21916	1.89122	0.504947	7.89655	0.911141	0.549666	1.28938	0.72295	0.709907	0.476998	0.50122	1.1366	0.299987	0.413647	0.165831	0.447186	0.396877	0.575751	1.03784	0.590658	5.97552	0.72295	0.106207	0.965175	2.97006	1.16641	0.560845	0.20496	23.8928	2.84522	1.00058	0.674505	6.98727	0.0763942	1.35833	1.33038	17.3992	0.0484451	24.5859	0.361475	0.413647	5.819	0.63165	0.372655	0.149062	5.95875	5.0122
180	Schizophrenia c	F20	1.27456	1.03324	0.326286	3.7251	0.520019	0.11556	0.288899	0.0951669	0.336483	0.210727	0.146149	0.781728	0.156346	0.254911	0.118959	0.105363	0.129155	0.394263	0.469037	0.414656	3.99021	0.360275	0.108762	0.509823	2.02909	0.696758	0.469037	0.197131	23.598	3.28666	0.921079	0.723948	10.0129	0.0781728	1.29155	1.61444	14.829	0	47.9879	0.299096	0.363673	37.839	1.00265	0.292298	0.149548	11.2263	3.50418
181	Schizotypal and delusional disorders	F21–F29	1.26719	0.93465	0.420718	4.65813	0.531566	0.105809	0.393006	0.166272	0.34514	0.259485	0.267043	1.07825	0.183907	0.279639	0.151156	0.224215	0.148637	0.498816	0.571875	0.435834	4.48179	0.420718	0.113367	0.682723	2.37315	0.755782	0.430796	0.183907	23.53	4.3004	1.07069	0.599587	8.97869	0.0604625	1.25208	1.42087	14.8561	0.027712	38.1116	0.408122	0.697838	23.4998	1.05306	0.466065	0.196503	9.93349	3.97541
182	Bipolar affective disorder c	F30–F31	0.595527	0.414663	0.20292	6.9037	0.732278	0.158807	0.586704	0.233799	0.560236	0.463188	0.383784	1.72923	0.247033	0.344082	0.0970488	0.591116	0.229388	0.70581	0.811681	0.547003	5.51414	0.60435	0.070581	0.846972	3.08792	0.935198	0.480833	0.224977	33.2083	9.16229	1.62336	0.595527	10.4945	0.0749923	1.70277	1.716	21.3375	0.0220566	41.356	0.326437	0.94402	18.0687	1.31457	0.498478	0.207332	15.991	5.80528
183	Depression c	F32, F33, F34.1, F06.32	0.353678	0.228385	0.138042	7.52902	0.693729	0.191896	0.649986	0.318289	0.655921	0.474136	0.471498	1.88423	0.265314	0.393245	0.103752	0.666911	0.334555	0.591076	0.932225	0.661856	5.26781	0.646689	0.101773	0.765827	2.70238	0.952228	0.384013	0.260918	31.2165	5.26913	1.54374	0.66867	9.21828	0.0476993	1.20655	1.06279	23.2487	0.0283558	26.6292	0.325323	0.940138	4.55364	0.722084	0.661636	0.218714	4.51627	6.89069
184	Mood (affective) disorders	F340, F348–F349, F38–F39	0.638885	0.406563	0.261362	6.75185	0.711485	0.159721	0.508204	0.232322	0.696965	0.522724	0.275882	1.77145	0.261362	0.406563	0.116161	0.421083	0.145201	0.624365	0.900247	0.682445	5.779	0.508204	0.0871207	0.871207	3.1799	0.929287	0.537244	0.290402	30.5648	6.65021	1.52461	0.914767	9.91724	0.0726006	1.77145	1.53913	20.3717	0	36.9682	0.522724	0.871207	11.2676	1.00189	0.493684	0.159721	11.8339	7.76826
185	Phobic anxiety disorders	F40	0.397934	0.27227	0.132645	2.81346	0.383971	0.0837755	0.0907568	0.0628316	0.181514	0.27227	0.104719	0.481709	0.104719	0.209439	0.139626	0.0837755	0.0977381	0.342083	0.390952	0.279252	3.17649	0.516615	0.0418877	0.314158	1.03323	1.04021	0.279252	0.209439	15.7917	3.25328	0.949455	0.579447	4.26557	0.0349065	1.34041	1.05417	8.95001	0	20.3784	0.202457	0.202457	2.91818	0.572466	0.370008	0.174532	4.852	6.17146
186	Other anxiety disorders	F41	0.488458	0.330891	0.170698	5.61727	0.685417	0.165446	0.477954	0.217968	0.449066	0.428057	0.244229	1.36033	0.236351	0.365031	0.0945403	0.320387	0.199585	0.559363	0.79834	0.525224	4.83731	0.585625	0.115549	0.614512	2.22432	1.07146	0.43331	0.27049	23.6482	4.685	1.32094	0.506841	6.9881	0.0393918	1.48901	1.27104	15.2761	0.0472701	26.5553	0.336143	0.470075	4.92397	0.869246	0.422805	0.246855	6.00856	7.35313
187	Obsessive compulsive disorder (OCD) c	F42	0.377659	0.24846	0.149076	2.50447	0.298151	0	0.178891	0	0.0795071	0.347843	0.149076	0.407474	0.188829	0.0993838	0.129199	0.119261	0.0795071	0.288213	0.198768	0.208706	2.91195	0.377659	0.0795071	0.278275	0.92427	1.02365	0.278275	0.188829	12.5919	2.74299	0.566488	0.546611	3.43868	0	1.42119	0.715564	6.47983	0	19.4594	0.228583	0.377659	4.83005	0.576426	0.278275	0.159014	4.61141	5.26734
188	Post-traumatic stress disorder	F431	0.759888	0.541887	0.249144	3.12675	0.44223	0.0685145	0.205543	0.0560573	0.274058	0.211772	0.118343	0.66023	0.124572	0.1744	0.0622859	0.1308	0.1308	0.361258	0.367487	0.224229	3.8119	0.404858	0.286515	0.392401	1.50109	0.872002	0.361258	0.218001	21.9495	3.74338	1.12737	0.436001	7.88539	0.0311429	1.02772	1.308	13.8399	0	25.2133	0.224229	0.186858	3.66864	0.35503	0.311429	0.155715	3.90533	9.05014
189	Reactions to severe stress and adjustment disorders	F432–F439	0.693668	0.42787	0.299833	4.36622	0.452181	0.102105	0.294971	0.181521	0.265798	0.311178	0.171796	1.20744	0.152348	0.246349	0.124795	0.204211	0.11183	0.414904	0.596425	0.494319	3.86055	0.502423	0.11345	0.481354	1.57858	0.993501	0.354938	0.230142	17.7388	3.18471	0.92381	0.748772	4.95778	0.051863	1.33547	1.05509	11.0274	0.0437594	22.212	0.306316	0.369524	3.67903	0.533217	0.419766	0.176658	4.6774	5.95776
190	Dissociative (conversion) disorders, somatoform disorders and other neurotic disorders	F44, F45, F48	0.480859	0.364146	0.149393	6.08777	0.709617	0.149393	0.429505	0.172736	0.466853	0.406162	0.31746	1.31653	0.266106	0.368814	0.112045	0.242764	0.210084	0.830999	0.695612	0.50887	5.26611	0.592904	0.154062	0.564893	2.26424	1.35854	0.569561	0.373483	27.2129	5.35948	1.43791	0.583567	8.38936	0.0420168	1.87675	1.63866	17.7264	0.0280112	37.9365	0.611578	0.6676	6.43324	1.80672	0.989729	0.494865	8.77218	10.4482
191	Eating disorders	F50	0.24513	0.180622	0.0774094	1.6901	0.180622	0	0.0645078	0	0.116114	0.296736	0.0903109	0.219327	0.0903109	0.154819	0	0	0.0645078	0.206425	0.180622	0.141917	3.62534	0.451555	0	0.41285	1.53529	1.09663	0.283834	0.232228	10.3858	2.92865	0.774094	1.14824	1.93523	0	2.52871	1.19985	2.14166	0	14.2046	0.206425	0.16772	2.24487	0.399948	0.258031	0.0645078	3.10928	4.72197
192	Behavioral syndromes associated with physiological disturbances and physical factors	F51–F59	0.892423	0.697712	0.227162	5.88999	0.551679	0.0973552	0.178485	0.292066	0.259614	0.405647	0.178485	1.11958	0.292066	0.584131	0.454324	0.681486	0.19471	0.632809	0.713938	0.535454	4.12137	0.632809	0.129807	0.778841	1.47655	0.876197	0.340743	0.308291	17.816	3.66705	0.973552	0.892423	4.05647	0	2.43388	1.39542	9.70307	0	25.215	0.324517	0.308291	3.31008	0.681486	0.778841	0.356969	4.05647	6.45789
193	Emotionally unstable personality disorder	F603	0.933724	0.714024	0.279202	2.61809	0.315818	0.0366166	0.151044	0	0.18766	0.283779	0.123581	0.668253	0.169352	0.215123	0.0549249	0.0366166	0.0366166	0.256316	0.260893	0.196814	4.02325	0.645368	0.0869645	0.411937	1.4784	1.12596	0.370743	0.260893	16.8391	3.98663	0.842182	0.691139	5.39637	0.0640791	1.82625	1.19004	8.69645	0.0503479	30.3689	0.315818	0.210546	11.1086	0.659099	0.393629	0.215123	8.89326	7.84053
194	Specific personality disorders	F602, F604–F609	0.870773	0.680353	0.226123	3.59417	0.378855	0.0872756	0.206288	0.0971933	0.3253	0.305465	0.164634	0.793415	0.176535	0.228107	0.113062	0.182485	0.119012	0.343152	0.390757	0.339185	3.86393	0.561341	0.105127	0.442329	1.55311	0.967966	0.378855	0.249926	19.6628	4.0603	0.918377	0.739859	6.36319	0.0614896	1.446	1.10285	11.9171	0.0436378	26.9265	0.295547	0.368938	7.70009	0.720024	0.414559	0.166617	6.94436	6.82535
195	Disorders of adult personality and behavior	F61–F69	0.809901	0.513318	0.325101	3.67878	0.347915	0.108367	0.222438	0.085553	0.29088	0.222438	0.216734	0.66161	0.199624	0.250955	0.205327	0.176809	0.142588	0.422061	0.433468	0.330805	4.08943	0.627388	0.0912565	0.496207	1.63691	0.923972	0.393544	0.307991	20.4129	3.78714	0.986711	0.781384	7.19215	0.0399247	1.53995	1.30611	12.4109	0.0285177	27.9644	0.307991	0.279473	7.55718	0.77568	0.382137	0.199624	7.48303	7.46592
196	Mental retardation	F70–F79	0.195341	0.115757	0.0795833	3.20504	0.25322	0.0434091	0.20981	0.108523	0.166401	0.188106	0.151932	0.70178	0.094053	0.188106	0.231515	0.101288	0.094053	0.528144	0.332803	0.289394	4.10939	0.282159	0.144697	0.600492	2.29345	0.636666	0.347272	0.22428	19.7367	5.04269	0.933295	0.839242	7.16973	0.0651136	1.41079	1.54102	9.71639	0.0506439	46.4549	0.694545	0.745189	16.9006	0.92606	0.22428	0.180871	25.2279	2.62625
197	Disorders of psychological development	F80–F89	0.151347	0.121078	0	1.52356	0.100898	0	0.0605388	0	0	0.141257	0.0908082	0.181616	0	0.100898	0.171527	0	0	0.282514	0.201796	0.302694	2.3711	0.110988	0.110988	0.413682	1.13006	0.585208	0.181616	0.221976	9.44405	2.13904	0.373323	1.06952	2.51236	0	1.22087	0.857633	3.88457	0.0605388	24.8108	0.272425	0.292604	7.92049	0.635657	0.121078	0.100898	11.9766	2.7646
198	Hyperkinetic disorders (ADHD) c	F90	0.680526	0.587303	0.114198	2.10916	0.235387	0.0582642	0.109537	0.0769087	0.216743	0.209751	0.0885616	0.323949	0.0885616	0.118859	0.0815699	0.114198	0.0652559	0.24704	0.382213	0.298313	2.12315	0.272676	0.0559336	0.216743	0.687517	0.664212	0.186445	0.195768	9.40617	1.95768	0.424163	0.610609	2.35853	0.016314	0.967186	0.577981	5.00606	0.0372891	20.3156	0.237718	0.188776	2.65219	0.529039	2.05556	0.477766	4.53062	4.73571
199	Behavioral and emotional disorders with onset usually occurring in childhood and adolescence	F91–F99	0.964598	0.727236	0.290389	3.96192	0.517651	0.118681	0.280289	0.128781	0.303015	0.277764	0.229786	0.840867	0.148982	0.217161	0.101005	0.209585	0.126256	0.439372	0.436847	0.371193	4.02252	0.424221	0.113631	0.522701	1.86102	0.91662	0.383819	0.21211	18.946	3.39124	0.939346	0.727236	6.15373	0.0530276	1.28529	1.15651	11.7343	0.0252512	28.4885	0.373718	0.583304	10.4363	0.989849	0.353517	0.159083	8.08545	5.41639
	Depression medicine c **	ATC: N06A	0.34779	0.226261	0.134738	7.89065	0.725773	0.201541	0.672934	0.344959	0.709921	0.482716	0.49819	1.95464	0.284572	0.403081	0.107941	0.730302	0.353262	0.617831	1.02695	0.69256	5.18854	0.631041	0.107186	0.772761	2.65022	0.912971	0.388551	0.264192	31.7394	5.23156	1.5359	0.671613	9.52374	0.0496303	1.15395	1.0379	23.8337	0.0298159	26.9402	0.324201	0.902404	4.46862	0.707279	0.707468	0.232111	4.21858	6.98542
	Antipsychotic medicine c **	ATC: N05A	0.724977	0.566276	0.193327	6.32858	0.637692	0.196213	0.554734	0.240216	0.576375	0.323895	0.392426	1.53508	0.223625	0.321731	0.0959423	0.540307	0.282777	0.5367	0.882236	0.564833	5.19675	0.513616	0.108206	0.809378	2.91794	0.786294	0.419116	0.222904	29.6202	5.44635	1.41461	0.618215	10.229	0.0598738	1.29702	1.29486	20.484	0.0360685	36.013	0.360685	1.3569	15.1199	0.956537	0.376555	0.162308	9.08422	6.32353
	Indication prescribed anxiety medicine c **	All prescrib. w.indication codes 163 (for anxiety) or 371 (for anxiety, addictive)	0.419234	0.295414	0.14137	6.96611	0.683449	0.165744	0.561579	0.250565	0.685399	0.438733	0.397785	1.76663	0.299314	0.40071	0.0935964	0.553779	0.25934	0.605452	0.90964	0.590828	4.95964	0.608377	0.102371	0.723423	2.46666	0.951564	0.367561	0.25349	29.5609	5.10393	1.52094	0.592777	8.5982	0.0370486	1.2694	1.08026	21.5672	0.0360736	26.5112	0.291514	0.827744	5.16828	0.707823	0.496256	0.187193	5.15365	7.09578
	Heart failure medication c **	ATC: C01AA05, C03, C07 or C09A with indication code 430 (for heart failure)	0.29459	0.174076	0.133905	14.0198	1.19175	0.29459	1.52651	0.589181	1.49973	0.696304	1.15158	1.86127	0.2812	0.428495	0.174076	2.57097	0.950723	0.656133	1.45956	1.9684	11.8104	0.522228	0.267809	2.27638	7.96733	1.8211	0.415104	0.428495	73.286	5.81146	2.93251	0.803428	24.0493	0.0937333	1.55329	1.39261	67.0595	0	22.2282	0.441885	0.428495	3.11998	0.629352	0.29459	0.147295	2.59775	2.30316
	Ischemic heart medication c **	ATC: C01A, C01B, C01D, C01E.	0.128973	0.0695067	0.0641006	13.9345	1.05727	0.399277	1.66739	0.761484	1.50443	0.797782	1.26811	2.38485	0.315097	0.536746	0.116617	2.13463	0.875784	0.722869	1.50057	1.22563	9.90161	0.792376	0.162954	1.78864	6.12045	1.52297	0.579994	0.315869	71.6567	6.84332	3.38806	0.56841	23.0808	0.0919032	1.48435	1.33298	64.0172	0.0177628	24.5304	0.268759	0.771524	3.85067	0.647184	0.244046	0.0934478	2.81579	3.28921
	All five types of the medicine above		0.350142	0.235899	0.12965	8.59149	0.764383	0.223981	0.8029	0.400578	0.79447	0.519618	0.60014	1.94867	0.283428	0.411624	0.108429	0.940689	0.425723	0.615256	1.07935	0.755226	5.62364	0.633279	0.114389	0.878626	2.98965	0.964672	0.404793	0.262062	37.0027	5.31507	1.77295	0.64607	11.3127	0.0531972	1.15755	1.0574	29.1759	0.027616	26.5328	0.306102	0.833132	5.18862	0.681825	0.600867	0.199272	4.15898	6.12756
	Extra
	Ischemic Heart Diseases	I05-I06; I11-I13; I20-I28; I30-I52	0.215574	0.117442	0.108262	12.9585	1.03862	0.378916	1.50142	0.739789	1.24786	0.775876	1.1301	2.12028	0.319087	0.499524	0.133586	2.01519	0.819877	0.704651	1.4552	1.25451	9.27696	0.730609	0.175055	1.61253	5.27317	1.73599	0.60462	0.381449	62.4192	5.7021	2.82525	0.710666	17.9528	0.0851533	1.45615	1.34283	55.2081	0.0224754	23.5488	0.34093	0.703701	3.05222	0.596073	0.310857	0.11396	2.73408	3.41879
	Arthritis	M01-M03; M5-M9; M7-M14; M15-M20; M45	0.166867	0.102018	0.0721641	10.0498	0.80804	0.239426	0.94011	0.474108	0.712546	0.709778	0.813576	2.27228	0.289052	0.492693	0.105182	1.32782	0.505741	0.562484	1.08859	0.924491	5.89729	0.709778	0.121196	0.987956	2.96228	0.990723	0.44801	0.359239	39.3344	5.62109	1.5888	0.555564	12.5854	0.0510091	0.997446	1.06091	31.3259	0.0563473	22.7562	0.267897	0.456512	2.63053	0.484191	0.283713	0.103007	2.00339	4.68434
	Arthrosis	M15-M19	0.138689	0.0878267	0.0585511	10.7252	0.834797	0.25313	1.04712	0.528143	0.715625	0.75111	0.864368	2.53426	0.313456	0.557714	0.0969938	1.46881	0.511287	0.586694	1.13968	0.863481	5.76669	0.723313	0.103204	1.03766	3.02396	0.888025	0.356038	0.255792	40.9536	5.83116	1.69828	0.446822	12.7467	0.0455398	0.942141	1.00779	33.0211	0.0153771	24.1174	0.260819	0.509513	2.93081	0.524003	0.270873	0.0964024	2.06969	4.65984
	Back conditions	M32-34;M41-M43;M46-49;M50-51;M53-M54	0.226816	0.147454	0.0859365	8.53636	0.785638	0.203806	0.711911	0.334354	0.711911	0.590755	0.596859	1.77884	0.247009	0.354547	0.108008	1.07585	0.414655	0.682796	1.03687	0.850442	5.42574	0.661664	0.126322	0.791273	2.58561	1.09651	0.445179	0.317918	33.473	5.10876	1.44073	0.50247	9.76389	0.0530646	1.14629	1.11999	26.0655	0.0258279	28.9038	0.445649	0.579015	3.16509	0.788455	0.507166	0.230573	2.82088	6.3377
	Overweight	E66	0.171549	0.117233	0.0583901	6.17169	0.495637	0.127191	0.506952	0.24216	0.35034	0.476173	0.275203	1.41313	0.415973	1.02658	0.0529584	0.336761	0.255287	0.427289	0.702039	0.412352	5.11117	0.910251	0.134433	0.648628	1.86577	1.32396	0.359393	0.33993	34.5076	5.69869	1.43984	0.581185	17.7388	0.10139	2.31342	1.27779	23.2723	0.0321372	23.1899	0.243971	0.17517	2.59406	0.35034	0.397415	0.16476	2.24643	6.55598
	Endometriosis	N80	0.150222	0.0921816	0.0580403	5.71185	0.481393	0.0716968	0.286787	0.105838	0.19802	0.61113	0.21509	1.76511	1.06521	0.665756	0	0	0.109252	0.327757	0.573575	0.276545	5.02902	1.28713	0.133151	0.600888	1.34858	1.44076	0.324343	0.266302	19.3616	5.24411	1.59099	0.419939	4.28474	0.0238989	1.55685	1.06521	10.3926	0.0443837	21.3657	0.252646	0.116081	1.36565	0.341413	0.658928	0.228747	1.60806	10.2253
	Total population		0.284334	0.15334	0.141465	7.67137	0.687654	0.16187	0.62975	0.357257	0.493805	0.656845	0.521736	1.69553	0.242353	0.3883	0.173745	0.893043	0.345182	0.512136	0.856983	0.659387	3.89906	0.662666	0.102193	0.499023	1.55925	0.848854	0.297581	0.256235	29.3511	4.41246	1.384	0.771449	8.10108	0.0373648	0.958373	0.792456	21.8182	0.0316782	18.7679	0.255633	0.347925	1.92621	0.362509	0.444364	0.152905	2.06376	5.01318
ICD-10 International Statistical Classification of Diseases, 10th Revision
c = complex defined conditions, see reference for further details [66].
** 2-year prevalence. n/a: not available.
[truncated: 183 more columns]

## Sheet: Frequencies
Supplemental Material - Table 5. Catalogue of correlational prevalences (per cent within conditions) and frequencies among the 199 chronic conditions, disease groups, common conditions, medicines and overweight in Denmark on 1st January 2013. Sorted by ICD10 diagnosis.
Raw Frequencies
			B18, B20–B24	B18	B20–24	C00–C99; D32–D33; D35.2–D35.4; D42–D44	C00–C14; C30–C33; C37–C42; C45–C49; C69; C73–74; C754–C759	C15–C17; C22–C26	C18	C19–C21	C34	C43	C44	C50	C51–C52; C56–C58	C53–C55	C60, C62–C63	C61	C64–C68	C71, C75.1–C75.3, D33.0–D33.2, D35.2–D35.4, D43.0–D43.2, D44.3–D44.5 (brain). C70, D32, D42 (brain membrane). C72, D33.3–D33.9, D43.3–D43.9 (cranial nerve, spinal cord)	C76–C80, C97	C81–C96	D00–D09; D55–D59; D60–D67; D80–D89	D00–D09	D55–D59	D60–D63	D64	D65–D69	D70–D77	D80–D89	E00–E14; E20–E29; E31–35; E70–E78; E84–E85; E88–E89	E00–E04, E06, E07	E05	E10	E11	E12–E14	E20–E35, except E30	E70–E77; E79–E83; E85, E88–E89;	E78	E84	G00–G14; G20–G32; G35–G37; G40–47; G50–64; G70–73; G80–G83; G90–G99	G00–G09	G10–G14, G30–G32	G20, G21, G22, F02.3	G23–G26	G35	G36–G37	G40–G41	G43
			B – Viral hepatitis and human immunodeficiency virus [HIV] disease	Chronic viral hepatitis	Human immunodeficiency virus [HIV] disease	C – Malignant neoplasms	Malignant neoplasms of other and unspecified localizations	Malignant neoplasms of digestive organs	Malignant neoplasm of colon	Malignant neoplasms of rectosigmoid junction, rectum, anus and anal canal	Malignant neoplasm of bronchus and lung	Malignant melanoma of skin	Other malignant neoplasms of skin	Malignant neoplasm of breast	Malignant neoplasms of female genital organs	Malignant neoplasm of cervix uteri, corpus uteri and part unspecified	Malignant tumor of male genitalia	Malignant neoplasm of prostate	Malignant neoplasms of urinary tract	Brain cancer c	Malignant neoplasms of ill-defined, secondary and unspecified sites, and of independent (primary) multiple sites	Malignant neoplasms, stated or presumed to be primary, of lymphoid, haematopoietic and related tissue	D – In situ and benign neoplasms, and neoplasms of uncertain or unknown behavior and diseases of the blood and blood-forming organs and certain disorders involving the immune mechanism	In situ neoplasms	Hemolytic anemias	Aplastic and other anemias	Other anemias	Coagulation defects, purpura and other hemorrhagic conditions	Other diseases of blood and blood-forming organs	Certain disorders involving the immune mechanism	E – Endocrine, nutritional and metabolic diseases	Diseases of the thyroid c	Thyrotoxicosis c	Diabetes type 1 c	Diabetes type 2 c	Diabetes others c	Disorders of other endocrine glands	Metabolic disorders	Disturbances in lipoprotein circulation and other lipids c	Cystic fibrosis c	G – Diseases of the nervous system	Inflammatory diseases of the central nervous system	Systemic atrophies primarily affecting the central nervous system and other degenerative diseases	Parkinson’s disease c	Extrapyramidal and movement disorders	Sclerosis	Demyelinating diseases of the central nervous system	Epilepsy c	Migraine c
No.	Name of condition	ICD-10 code / definition	B – Viral hepatitis and human immunodeficiency virus [HIV] disease	Chronic viral hepatitis	Human immunodeficiency virus [HIV] disease	C – Malignant neoplasms	Malignant neoplasms of other and unspecified localizations	Malignant neoplasms of digestive organs	Malignant neoplasm of colon	Malignant neoplasms of rectosigmoid junction, rectum, anus and anal canal	Malignant neoplasm of bronchus and lung	Malignant melanoma of skin	Other malignant neoplasms of skin	Malignant neoplasm of breast	Malignant neoplasms of female genital organs	Malignant neoplasm of cervix uteri, corpus uteri and part unspecified	Malignant tumor of male genitalia	Malignant neoplasm of prostate	Malignant neoplasms of urinary tract	Brain cancer c	Malignant neoplasms of ill-defined, secondary and unspecified sites, and of independent (primary) multiple sites	Malignant neoplasms, stated or presumed to be primary, of lymphoid, haematopoietic and related tissue	D – In situ and benign neoplasms, and neoplasms of uncertain or unknown behavior and diseases of the blood and blood-forming organs and certain disorders involving the immune mechanism	In situ neoplasms	Hemolytic anemias	Aplastic and other anemias	Other anemias	Coagulation defects, purpura and other hemorrhagic conditions	Other diseases of blood and blood-forming organs	Certain disorders involving the immune mechanism	E – Endocrine, nutritional and metabolic diseases	Diseases of the thyroid c	Thyrotoxicosis c	Diabetes type 1 c	Diabetes type 2 c	Diabetes others c	Disorders of other endocrine glands	Metabolic disorders	Disturbances in lipoprotein circulation and other lipids c	Cystic fibrosis c	G – Diseases of the nervous system	Inflammatory diseases of the central nervous system	Systemic atrophies primarily affecting the central nervous system and other degenerative diseases	Parkinson’s disease c	Extrapyramidal and movement disorders	Sclerosis	Demyelinating diseases of the central nervous system	Epilepsy c	Migraine c
	B – Viral hepatitis and human immunodeficiency virus [HIV] disease	B18, B20–B24	8500	4584	4229	629	104	68	22	49	43	23	45	28	16	21	25	20	12	54	97	159	736	65	47	106	312	220	56	39	1509	168	66	53	453	5	94	166	911	0	1771	91	28	314	39	0	8	432	277
1	Chronic viral hepatitis	B18	4584	4584	313	291	38	63	12	11	27	10	17	16	8	9	7	7	9	31	44	57	448	24	31	73	207	144	32	14	725	116	50	30	294	0	50	87	308	0	1115	37	21	240	22	0	5	347	176
2	Human immunodeficiency virus [HIV] disease	B20–24	4229	313	4229	362	70	5	12	40	17	14	31	12	8	12	19	13	0	26	58	110	356	44	22	43	128	107	28	26	822	58	17	24	173	0	50	84	618	0	735	59	9	91	17	0	0	111	107
	C – Malignant neoplasms	C00–C99; D32–D33; D35.2–D35.4; D42–D44	629	291	362	229331	20557	4839	18826	10680	14762	19636	15597	50687	7245	11608	5194	26697	10319	15310	25619	19712	24433	6840	399	4521	10043	2629	2111	1123	92642	15711	4377	1110	25668	131	4961	3946	69525	55	49089	840	1225	5833	1126	800	323	6162	10436
3	Malignant neoplasms of other and unspecified localizations	C00–C14; C30–C33; C37–C42; C45–C49; C69; C73–74; C754–C759	104	38	70	20557	20557	314	315	175	633	301	429	622	226	190	123	359	254	3742	3510	1055	2001	509	22	443	771	244	215	106	9707	3894	443	114	2159	18	457	833	5585	10	4358	71	90	478	91	67	19	487	777
4	Malignant neoplasms of digestive organs	C15–C17; C22–C26	68	63	5	4839	314	4839	265	91	123	60	60	135	38	32	19	139	82	95	855	216	883	63	0	279	541	103	60	24	2219	280	94	41	688	10	297	130	1535	0	1029	21	34	149	19	10	7	125	142
5	Malignant neoplasm of colon	C18	22	12	12	18826	315	265	18826	1873	353	178	231	640	159	182	29	487	231	157	2609	287	3006	182	31	673	2143	233	109	52	8560	1076	396	88	2870	16	345	246	6759	0	3744	52	122	536	105	41	15	418	536
6	Malignant neoplasms of rectosigmoid junction, rectum, anus and anal canal	C19–C21	49	11	40	10680	175	91	1873	10680	191	94	134	276	63	62	20	259	133	78	1544	127	1068	162	12	277	556	103	47	36	4423	484	204	43	1400	9	136	118	3548	0	1971	31	71	254	49	26	8	235	268
7	Malignant neoplasm of bronchus and lung	C34	43	27	17	14762	633	123	353	191	14762	174	194	608	75	96	28	256	281	327	2030	384	1932	185	16	439	909	233	217	244	7072	882	355	81	2081	7	353	295	5664	7	3544	49	105	453	119	52	22	460	577
8	Malignant melanoma of skin	C43	23	10	14	19636	301	60	178	94	174	19636	1027	493	71	97	33	305	104	194	2025	257	1679	992	12	137	357	196	73	51	5840	904	250	83	1439	0	184	163	4553	0	3204	45	60	339	69	78	20	281	817
9	Other malignant neoplasms of skin	C44	45	17	31	15597	429	60	231	134	194	1027	15597	441	55	82	23	409	125	127	548	441	1539	517	14	212	621	197	107	72	6546	799	254	82	1826	5	152	188	5347	9	3105	43	116	422	86	41	16	376	472
10	Malignant neoplasm of breast	C50	28	16	12	50687	622	135	640	276	608	493	441	50687	522	665	10	19	197	364	6101	473	4879	2509	54	532	1241	394	452	112	18975	3994	1268	180	4843	18	476	546	14074	9	11486	102	216	1315	251	211	51	955	4322
11	Malignant neoplasms of female genital organs	C51–C52; C56–C58	16	8	8	7245	226	38	159	63	75	71	55	522	7245	536	0	5	49	55	924	74	926	286	16	222	343	88	85	20	2617	596	191	49	648	7	104	156	1774	0	1535	16	30	173	27	45	13	140	483
12	Malignant neoplasm of cervix uteri, corpus uteri and part unspecified	C53–C55	21	9	12	11608	190	32	182	62	96	97	82	665	536	11608	0	0	76	74	634	109	1583	825	16	252	409	124	84	37	4404	901	306	54	1473	7	139	188	3164	0	2206	12	60	258	47	43	16	183	690
13	Malignant tumor of male genitalia	C60, C62–C63	25	7	19	5194	123	19	29	20	28	33	23	10	0	0	5194	97	42	21	706	73	351	135	0	60	70	47	48	31	1136	63	19	25	284	0	171	206	716	0	649	12	13	60	9	8	7	95	77
14	Malignant neoplasm of prostate	C61	20	7	13	26697	359	139	487	259	256	305	409	19	5	0	97	26697	704	235	1264	349	1955	314	27	518	978	221	115	55	12263	591	272	92	3679	15	200	187	10803	0	5049	72	171	723	125	40	15	471	464
15	Malignant neoplasms of urinary tract	C64–C68	12	9	0	10319	254	82	231	133	281	104	125	197	49	76	42	704	10319	137	966	184	1873	858	20	361	652	128	80	38	5002	541	193	50	1685	7	174	150	4131	0	2032	28	58	259	47	21	14	235	253
16	Brain cancer c	C71, C75.1–C75.3, D33.0–D33.2, D35.2–D35.4, D43.0–D43.2, D44.3–D44.5 (brain). C70, D32, D42 (brain membrane). C72, D33.3–D33.9, D43.3–D43.9 (cranial nerve, spinal cord)	54	31	26	15310	3742	95	157	78	327	194	127	364	55	74	21	235	137	15310	817	328	1078	277	19	157	412	177	98	54	6781	1237	266	85	1601	19	1903	570	4332	8	6151	260	107	583	116	120	95	1910	784
17	Malignant neoplasms of ill-defined, secondary and unspecified sites, and of independent (primary) multiple sites	C76–C80, C97	97	44	58	25619	3510	855	2609	1544	2030	2025	548	6101	924	634	706	1264	966	817	25619	3243	3525	536	42	1001	1546	384	480	180	10289	2037	512	142	2906	23	730	636	7225	6	5893	103	117	623	118	96	35	727	1217
18	Malignant neoplasms, stated or presumed to be primary, of lymphoid, haematopoietic and related tissue	C81–C96	159	57	110	19712	1055	216	287	127	384	257	441	473	74	109	73	349	184	328	3243	19712	3695	201	198	992	1694	509	702	305	7295	1307	322	129	2089	17	406	514	5166	5	4314	113	108	495	97	54	33	464	679
	D – In situ and benign neoplasms, and neoplasms of uncertain or unknown behavior and diseases of the blood and blood-forming organs and certain disorders involving the immune mechanism	D00–D09; D55–D59; D60–D67; D80–D89	736	448	356	24433	2001	883	3006	1068	1932	1679	1539	4879	926	1583	351	1955	1873	1078	3525	3695	116560	19810	3055	14918	46613	25376	8896	7660	48224	7279	2582	990	16433	124	2222	2642	36000	65	29684	609	978	4198	764	614	236	4189	5824
19	In situ neoplasms	D00–D09	65	24	44	6840	509	63	182	162	185	992	517	2509	286	825	135	314	858	277	536	201	19810	19810	24	175	407	211	84	69	5960	1075	342	96	1649	7	243	191	4401	8	3742	47	70	379	65	84	27	352	1177
20	Hemolytic anemias	D55–D59	47	31	22	399	22	0	31	12	16	12	14	54	16	16	0	27	20	19	42	198	3055	24	3055	141	616	195	94	36	942	186	70	21	317	0	64	129	523	0	630	19	10	69	14	11	0	78	146
21	Aplastic and other anemias	D60–D63	106	73	43	4521	443	279	673	277	439	137	212	532	222	252	60	518	361	157	1001	992	14918	175	141	14918	4159	657	362	99	7255	1041	356	151	2669	26	361	434	5477	12	4093	90	193	679	107	56	36	622	611
22	Other anemias	D64	312	207	128	10043	771	541	2143	556	909	357	621	1241	343	409	70	978	652	412	1546	1694	46613	407	616	4159	46613	1389	697	237	24402	3621	1364	473	9592	64	1040	1196	18577	22	13663	251	660	2632	430	228	81	2294	1843
23	Coagulation defects, purpura and other hemorrhagic conditions	D65–D69	220	144	107	2629	244	103	233	103	233	196	197	394	88	124	47	221	128	177	384	509	25376	211	195	657	1389	25376	693	211	8774	1151	401	195	2289	28	441	633	6533	18	6392	174	99	491	154	183	73	849	1553
24	Other diseases of blood and blood-forming organs	D70–D77	56	32	28	2111	215	60	109	47	217	73	107	452	85	84	48	115	80	98	480	702	8896	84	94	362	697	693	8896	120	3660	564	214	66	1140	11	190	257	2690	10	2402	56	45	294	44	53	25	312	510
25	Certain disorders involving the immune mechanism	D80–D89	39	14	26	1123	106	24	52	36	244	51	72	112	20	37	31	55	38	54	180	305	7660	69	36	99	237	211	120	7660	2342	427	120	86	753	7	175	224	1537	16	1772	70	18	127	32	41	17	193	423
	E – Endocrine, nutritional and metabolic diseases	E00–E14; E20–E29; E31–35; E70–E78; E84–E85; E88–E89	1509	725	822	92642	9707	2219	8560	4423	7072	5840	6546	18975	2617	4404	1136	12263	5002	6781	10289	7295	48224	5960	942	7255	24402	8774	3660	2342	877433	131908	41374	23062	242177	1117	28650	23690	652242	947	192368	2298	4315	24367	4039	2964	1050	20915	35805
26	Diseases of the thyroid c	E00–E04, E06, E07	168	116	58	15711	3894	280	1076	484	882	904	799	3994	596	901	63	591	541	1237	2037	1307	7279	1075	186	1041	3621	1151	564	427	131908	131908	0	1896	15686	79	3269	5444	40633	31	28867	338	598	3815	646	611	178	3195	8030
27	Thyrotoxicosis c	E05	66	50	17	4377	443	94	396	204	355	250	254	1268	191	306	19	272	193	266	512	322	2582	342	70	356	1364	401	214	120	41374	0	41374	412	4937	23	916	1361	11296	6	8335	118	212	1156	201	168	66	805	2256
28	Diabetes type 1 c	E10	53	30	24	1110	114	41	88	43	81	83	82	180	49	54	25	92	50	85	142	129	990	96	21	151	473	195	66	86	23062	1896	412	23062	0	0	398	348	10335	89	4504	56	66	376	85	91	31	486	539
29	Diabetes type 2 c	E11	453	294	173	25668	2159	688	2870	1400	2081	1439	1826	4843	648	1473	284	3679	1685	1601	2906	2089	16433	1649	317	2669	9592	2289	1140	753	242177	15686	4937	0	242177	0	4839	3044	173313	59	55750	749	1281	8582	1117	691	254	5963	7601
30	Diabetes others c	E12–E14	5	0	0	131	18	10	16	9	7	0	5	18	7	7	0	15	7	19	23	17	124	7	0	26	64	28	11	7	1117	79	23	0	0	1117	57	33	397	9	285	8	8	35	9	0	6	42	32
31	Disorders of other endocrine glands	E20–E35, except E30	94	50	50	4961	457	297	345	136	353	184	152	476	104	139	171	200	174	1903	730	406	2222	243	64	361	1040	441	190	175	28650	3269	916	398	4839	57	28650	1815	7033	30	7099	168	138	1197	171	102	65	872	1688
32	Metabolic disorders	E70–E77; E79–E83; E85, E88–E89;	166	87	84	3946	833	130	246	118	295	163	188	546	156	188	206	187	150	570	636	514	2642	191	129	434	1196	633	257	224	23690	5444	1361	348	3044	33	1815	23690	6501	24	6285	99	158	837	159	116	53	914	1399
33	Disturbances in lipoprotein circulation and other lipids c	E78	911	308	618	69525	5585	1535	6759	3548	5664	4553	5347	14074	1774	3164	716	10803	4131	4332	7225	5166	36000	4401	523	5477	18577	6533	2690	1537	652242	40633	11296	10335	173313	397	7033	6501	652242	94	148647	1647	3332	18196	3079	2005	697	16092	24346
34	Cystic fibrosis c	E84	0	0	0	55	10	0	0	0	7	0	9	9	0	0	0	0	0	8	6	5	65	8	0	12	22	18	10	16	947	31	6	89	59	9	30	24	94	947	144	0	8	13	0	0	0	18	43
	G – Diseases of the nervous system	G00–G14; G20–G32; G35–G37; G40–47; G50–64; G70–73; G80–G83; G90–G99	1771	1115	735	49089	4358	1029	3744	1971	3544	3204	3105	11486	1535	2206	649	5049	2032	6151	5893	4314	29684	3742	630	4093	13663	6392	2402	1772	192368	28867	8335	4504	55750	285	7099	6285	148647	144	561054	7642	10401	57583	10837	13284	4571	61695	149866
35	Inflammatory diseases of the central nervous system	G00–G09	91	37	59	840	71	21	52	31	49	45	43	102	16	12	12	72	28	260	103	113	609	47	19	90	251	174	56	70	2298	338	118	56	749	8	168	99	1647	0	7642	7642	95	244	76	196	241	832	464
36	Systemic atrophies primarily affecting the central nervous system and other degenerative diseases	G10–G14, G30–G32	28	21	9	1225	90	34	122	71	105	60	116	216	30	60	13	171	58	107	117	108	978	70	10	193	660	99	45	18	4315	598	212	66	1281	8	138	158	3332	8	10401	95	10401	895	301	192	77	886	308
37	Parkinson’s disease c	G20, G21, G22, F02.3	314	240	91	5833	478	149	536	254	453	339	422	1315	173	258	60	723	259	583	623	495	4198	379	69	679	2632	491	294	127	24367	3815	1156	376	8582	35	1197	837	18196	13	57583	244	895	57583	2658	444	134	5803	3433
38	Extrapyramidal and movement disorders	G23–G26	39	22	17	1126	91	19	105	49	119	69	86	251	27	47	9	125	47	116	118	97	764	65	14	107	430	154	44	32	4039	646	201	85	1117	9	171	159	3079	0	10837	76	301	2658	10837	146	44	1257	875
39	Sclerosis	G35	0	0	0	800	67	10	41	26	52	78	41	211	45	43	8	40	21	120	96	54	614	84	11	56	228	183	53	41	2964	611	168	91	691	0	102	116	2005	0	13284	196	192	444	146	13284	2027	989	869
40	Demyelinating diseases of the central nervous system	G36–G37	8	5	0	323	19	7	15	8	22	20	16	51	13	16	7	15	14	95	35	33	236	27	0	36	81	73	25	17	1050	178	66	31	254	6	65	53	697	0	4571	241	77	134	44	2027	4571	308	337
41	Epilepsy c	G40–G41	432	347	111	6162	487	125	418	235	460	281	376	955	140	183	95	471	235	1910	727	464	4189	352	78	622	2294	849	312	193	20915	3195	805	486	5963	42	872	914	16092	18	61695	832	886	5803	1257	989	308	61695	4507
42	Migraine c	G43	277	176	107	10436	777	142	536	268	577	817	472	4322	483	690	77	464	253	784	1217	679	5824	1177	146	611	1843	1553	510	423	35805	8030	2256	539	7601	32	1688	1399	24346	43	149866	464	308	3433	875	869	337	4507	149866
43	Other headache syndromes	G44	61	39	25	984	103	23	61	25	74	66	46	179	27	45	16	38	42	224	104	101	768	88	26	75	235	261	81	71	3943	724	207	76	896	10	304	225	2677	6	16469	164	58	324	483	94	53	854	5903
44	Transient cerebral ischemic attacks and related syndromes and vascular syndromes of brain in cerebrovascular diseases	G45–G46	78	32	47	5483	458	147	565	285	465	333	480	926	125	163	42	893	327	483	557	494	4274	299	49	588	2020	1312	314	127	31897	2488	860	319	6636	39	561	641	29840	9	43977	178	492	1496	327	239	80	2072	2423
45	Sleep disorders	G47	61	32	32	2804	311	65	230	121	251	192	165	329	58	64	82	504	152	316	363	255	1573	193	27	196	593	364	191	167	14856	1572	380	261	6247	30	534	447	11979	14	36806	117	188	1641	502	164	64	1215	1835
46	Disorders of trigeminal nerve and facial nerve disorders	G50–G51	100	44	61	2077	267	41	153	91	149	119	119	385	65	71	28	167	80	432	229	172	1170	139	28	142	495	268	95	124	7295	1101	325	161	2395	13	286	227	5626	7	21488	196	109	576	393	320	83	1217	1532
47	Disorders of other cranial nerves, cranial nerve disorders in diseases classified elsewhere, nerve root and plexus disorders and nerve root and plexus compressions in diseases classified elsewhere	G52–G55	44	19	26	1337	170	23	99	51	88	84	70	291	44	49	28	155	51	158	219	143	652	86	22	112	263	139	58	52	4192	633	185	94	1255	7	161	146	3248	0	12429	101	202	368	102	124	56	444	852
48	Mononeuropathies of upper limb	G56	281	188	103	9614	840	197	737	402	729	664	593	2514	344	525	133	941	400	704	1130	791	5384	887	135	642	2302	1077	446	363	42784	6760	1775	1764	14233	45	1377	1196	32847	18	122395	340	450	3087	689	547	215	2775	7440
49	Mononeuropathies of lower limb, other mononeuropathies and mononeuropathy in diseases classified elsewhere	G57–G59	70	40	34	1683	165	43	137	75	143	123	125	351	41	72	36	191	75	127	188	155	911	141	22	108	359	226	93	66	6267	941	238	147	1856	12	196	225	4905	0	18627	71	100	559	138	133	52	558	1278
50	Polyneuropathies and other disorders of the peripheral nervous system	G60–G64	202	82	134	4277	445	129	423	207	385	234	303	680	101	148	58	595	227	328	622	635	2975	220	58	521	1650	496	261	184	14579	1769	547	830	6039	49	542	644	11344	12	30289	297	791	1995	495	412	284	1865	1401
51	Diseases of myoneural junction and muscle	G70–G73	16	7	9	518	82	10	36	27	42	32	38	79	13	24	8	41	23	40	55	78	422	36	12	64	184	114	41	36	1968	375	119	58	639	8	115	142	1343	0	5758	43	258	194	103	61	45	237	306
52	Cerebral palsy and other paralytic syndromes	G80–G83	70	47	25	1278	116	27	88	57	76	60	74	197	24	36	24	88	59	359	168	132	960	70	8	150	504	203	65	78	3830	497	162	94	1179	18	221	217	2744	10	14410	434	444	617	311	421	285	2721	727
53	Other disorders of the nervous system	G90–G99	169	100	80	6033	587	116	389	187	371	291	308	950	149	179	76	666	255	1659	970	687	3204	298	69	523	1580	670	262	227	16318	2239	655	345	4406	42	881	694	12689	14	44394	1022	1089	2075	715	1570	799	5173	3255
	H – Diseases of the eye and adnexa and diseases of the ear and mastoid process	H02–H06; H17–H18; H25–H28; H31–H32; H34–H36; H40–55; H57; H80,H810; H93, H90–H93	767	361	440	54658	4914	1147	5344	2697	3897	3293	4552	9985	1334	2245	619	8042	2802	5919	5529	4585	26806	3226	552	4312	14323	4196	1776	1385	197422	25524	9119	8967	65727	251	5406	4501	156661	83	98380	1647	3008	12827	2600	3220	1019	11333	16801
54	Disorders of eyelid, lacrimal system and orbit	H02–H06	43	22	21	1590	212	24	125	62	121	105	220	337	43	49	8	157	60	152	174	148	728	151	14	91	307	119	51	62	5503	751	794	103	1433	6	162	211	4013	0	3111	46	45	388	98	55	12	298	696
55	Corneal scars and opacities	H17	9	0	6	219	24	8	22	7	23	12	18	36	0	11	0	33	13	22	19	24	137	13	6	17	73	21	6	16	771	103	33	22	265	0	26	26	619	0	446	0	8	54	12	9	5	57	82
56	Other disorders of cornea	H18	23	12	13	987	86	21	91	50	79	53	86	213	23	39	16	117	55	71	112	91	583	68	11	95	345	65	35	30	3565	568	199	149	1037	10	98	117	2729	0	1893	34	49	232	51	35	12	193	381
57	Diseases of the eye lens (cataracts)	H25–H28	98	41	61	9687	803	205	1076	579	797	507	929	2103	264	442	49	1357	503	525	1020	841	4737	537	93	797	2793	567	295	200	35201	4510	1547	945	12174	43	735	739	29071	13	14441	194	421	2438	447	215	61	1649	2095
58	Disorders of the choroid and retina	H31–H32	17	5	13	304	111	0	19	8	18	22	18	47	8	0	0	23	16	25	34	27	124	17	0	20	61	18	10	13	657	80	21	30	218	0	23	18	524	0	378	7	10	39	5	10	0	49	74
59	Retinal vascular occlusions	H34	14	6	8	1387	123	32	157	72	89	99	146	223	24	62	9	235	73	95	125	120	1106	74	21	160	478	412	75	21	6143	565	209	110	1934	7	120	112	5355	0	2552	25	75	307	78	64	20	279	295
60	Other retinal disorders	H35	86	41	52	9638	794	204	1123	519	717	571	930	2036	247	415	73	1293	541	621	938	802	5559	539	111	1022	3346	740	294	205	33660	4710	1635	1163	10873	39	893	731	27117	8	15084	207	568	2280	411	294	86	1646	2085
61	Retinal disorders in diseases classified elsewhere	H36	62	42	20	1693	150	51	164	83	196	94	122	255	49	87	20	183	101	127	240	177	1667	114	28	285	1027	269	88	93	19062	1362	388	6250	12581	24	487	367	13881	9	5080	72	97	592	105	63	27	554	475
62	Glaucoma c	H40–H42	54	24	30	8470	688	165	898	405	595	540	828	1785	231	400	66	1278	410	489	793	665	4190	527	66	681	2302	536	254	246	32059	3992	1562	868	11287	38	731	583	25960	8	13489	172	452	1998	348	217	63	1526	2096
63	Disorders of the vitreous body and globe	H43–H45	20	8	15	729	86	13	67	26	49	44	44	167	26	37	10	81	22	48	85	88	418	56	7	77	191	74	25	40	2982	404	128	321	1071	0	87	78	2342	0	1556	31	22	153	41	28	11	150	344
64	Disorders of optic nerve and visual pathways	H46–H48	26	6	20	613	69	9	31	17	34	33	27	76	14	22	16	45	10	238	56	50	370	35	8	47	124	113	39	43	1829	304	91	63	514	5	190	103	1282	0	2984	91	37	152	45	1264	352	365	384
65	Disorders of ocular muscles, binocular movement, accommodation and refraction	H49–H52	42	23	21	1124	121	21	54	36	47	75	65	194	27	52	29	87	29	286	128	120	575	83	16	76	190	147	49	68	3788	628	348	120	1001	8	270	158	2519	0	3993	106	70	377	111	253	106	510	946
66	Visual disturbances	H53	67	40	31	2965	220	61	163	94	170	146	144	438	68	90	28	252	100	1117	285	224	1487	157	29	197	647	391	130	95	9345	1390	610	204	2482	17	864	434	7054	0	7399	191	157	773	186	434	152	1395	1433
67	Blindness and partial sight	H54	28	14	16	1012	96	32	166	71	57	46	66	143	34	38	11	94	36	201	91	72	777	44	13	130	500	124	45	27	2862	432	127	133	941	9	195	115	2110	0	2412	57	104	300	70	139	54	520	351
68	Nystagmus and other irregular eye movements and other disorders of eye and adnexa	H55, H57	37	18	23	1273	196	22	89	35	60	82	81	220	26	43	15	87	48	286	132	142	681	75	24	86	245	159	60	103	4151	656	333	317	1196	11	284	197	2810	7	3286	83	81	265	91	242	85	417	759
69	Otosclerosis	H80	18	7	11	977	92	25	77	39	63	60	68	249	33	54	6	108	40	99	90	86	404	65	12	60	204	63	25	24	3333	509	168	54	841	0	80	69	2636	0	1965	27	49	222	39	37	16	170	496
70	Ménière’s disease c	H810	8	0	8	1138	100	19	112	43	79	75	91	230	26	45	8	170	56	151	105	80	483	77	9	66	237	73	42	20	4202	649	174	50	1139	0	97	94	3374	0	2535	30	69	282	52	37	20	203	625
71	Other diseases of the inner ear	H83	29	15	14	3921	401	101	354	220	320	248	305	97	15	26	70	1295	312	382	377	291	1412	198	24	245	730	191	101	78	13292	815	311	156	4147	17	193	184	11687	0	6058	78	164	725	140	55	25	608	624
72	Conductive and sensorineural hearing loss	H90	76	37	46	5224	538	107	429	222	345	281	376	877	108	171	52	766	238	934	474	420	2203	271	52	366	1086	378	174	131	16144	2385	662	244	4881	27	439	378	12723	12	9109	292	283	1125	228	127	39	1046	1645
73	Other hearing loss and other disorders of ear, not elsewhere classified	H910, H912, H913, H918, H930, H932, H933	22	5	19	1253	174	27	97	60	95	57	77	162	33	57	71	138	46	231	171	136	470	58	14	87	214	89	36	19	3096	453	117	70	888	0	100	103	2456	0	1885	49	52	210	54	49	15	258	323
74	Presbycusis (age-related hearing loss)	H911	34	15	19	13085	978	303	1673	713	797	796	1388	2106	271	503	77	2474	824	977	1077	1033	6649	717	114	1215	4325	600	316	144	39749	5300	1965	347	12062	48	736	660	32208	9	17523	239	991	3045	538	135	47	1782	1657
75	Hearing loss, unspecified	H919	115	49	70	12092	1215	269	1110	548	888	708	938	1767	229	418	185	2079	625	1769	1238	956	4754	603	105	755	2548	711	343	212	37708	4839	1487	506	11517	41	866	777	30827	12	19390	342	693	2548	517	276	93	2199	3080
76	Tinnitus	H931	78	34	46	4357	428	80	331	206	282	267	255	655	95	155	91	673	225	781	393	338	1668	273	43	232	711	316	140	114	14416	1948	498	176	4004	17	344	361	11728	5	8983	178	185	950	211	157	69	862	2004
77	Other specified disorders of ear	H938	24	9	16	2445	166	44	253	145	184	161	194	483	70	109	17	409	117	188	241	201	1046	165	27	156	562	142	72	48	8569	1272	348	114	2511	12	176	172	6955	0	4213	48	139	585	106	54	20	439	808
	I – Diseases of the circulatory system	I05–I06; I10–28; I30–33;I36–141; I44–I52; I60–I88; I90–I94; I96–I99	2630	1491	1241	129961	10802	3188	12815	6895	9670	8791	9948	27589	3808	6394	1407	17831	7158	7886	14565	10812	71179	8708	1358	10746	34902	14275	5315	3385	614305	67805	25310	11114	190598	662	13168	12466	511235	270	274852	3471	6541	32263	6174	5083	1715	29549	66777
78	Aortic and mitral valve disease c	I05, I06, I34, I35	53	31	24	4472	292	135	557	242	434	242	459	719	96	168	36	723	271	228	495	449	4430	248	137	875	3028	630	191	127	19505	2059	1033	188	5301	29	605	447	17187	0	7528	140	217	1099	218	72	27	919	892
79	Hypertensive diseases c	I10–I15	1868	1032	896	114047	9323	2759	11469	6130	8326	7741	8993	24329	3326	5776	1073	15993	6429	6645	12419	8989	59899	7574	1128	9556	31231	9700	4449	2726	560082	60672	23006	10328	182666	583	11384	10727	468800	226	236667	2704	5536	28430	5395	4076	1341	23933	59329
80	Heart failure c	I11.0, I13.0, I13.2, I42.0, I42.6, I42.7, I42.9, I50.0, I50.1, I50.9	92	44	51	5283	445	142	580	285	560	282	485	763	108	156	59	858	362	282	574	664	5102	277	107	968	3358	763	312	172	27900	2426	1289	307	10067	55	691	600	25055	11	8873	120	299	1311	250	98	36	1126	798
80A	Ischemic heart diseases	I20–I25	292	134	170	17955	1462	558	2195	1054	1859	1007	1537	2546	397	638	207	3024	1223	988	1883	1570	13568	979	231	2529	8459	1969	811	490	114581	8280	3115	1315	31126	126	2393	2024	109107	21	34854	413	894	4708	891	400	161	3723	4827
81	Angina pectoris	I20	171	83	96	9270	742	274	1043	467	1035	568	756	1386	183	313	119	1608	598	520	962	759	6589	539	122	1108	3897	1048	428	300	63785	4736	1612	754	17144	70	1378	1115	60967	15	20085	209	338	2558	480	230	99	1938	3276
82	Acute myocardial infarction and subsequent myocardial infarction	I21–I22	94	34	63	4284	366	113	473	259	443	207	337	519	79	122	59	780	357	256	428	408	3628	232	45	745	2402	440	193	106	33076	1734	758	341	7489	37	589	458	32289	5	7925	104	197	1055	189	122	44	939	934
83	AMI complex/other	I23–I24	13	9	5	395	31	18	50	21	39	25	32	42	12	11	7	61	30	31	42	42	393	29	8	83	253	54	17	10	2376	189	57	23	657	0	75	46	2259	0	804	11	19	121	28	7	6	87	126
84	Chronic ischemic heart disease	I25	170	64	115	12103	988	419	1619	758	1256	646	1089	1495	275	418	127	2108	874	631	1253	1063	9848	616	144	1957	6459	1328	522	303	75785	5054	2001	831	21939	93	1671	1357	73095	11	21909	272	664	3094	607	223	87	2456	2291
85	Pulmonary heart disease and diseases of pulmonary circulation	I26–I28	66	38	34	2888	233	95	403	194	401	125	170	470	120	120	32	311	188	158	514	370	2812	141	59	367	1121	1157	237	160	7317	959	462	66	2289	21	376	339	5687	8	3843	79	118	556	118	54	18	508	664
86	Acute pericarditis	I30	17	6	12	450	39	10	31	23	59	17	28	54	14	14	15	68	26	27	54	72	336	20	7	47	162	86	29	23	1703	142	83	40	471	0	59	63	1400	0	1036	18	21	114	22	13	0	113	191
87	Other forms of heart disease	I31–I43, except I34–I35 and I42	75	63	21	1168	108	27	145	58	139	59	87	149	31	33	13	160	79	67	177	184	1306	49	64	239	778	271	88	67	4254	467	208	68	1328	5	142	147	3569	0	2191	151	42	286	53	24	9	346	261
88	Atrioventricular and left bundle branch block	I44	18	14	6	2149	167	72	259	136	183	128	248	263	50	74	17	399	150	106	189	206	1744	104	44	345	1132	249	75	72	8776	896	378	91	3078	12	228	199	7562	0	3622	46	142	503	92	36	15	479	322
89	Other conduction disorders	I45–46	41	28	18	1376	125	51	157	85	114	80	128	183	40	56	17	210	100	79	149	150	1154	96	20	221	694	187	72	48	6471	687	289	85	1821	6	192	188	5665	0	3300	54	116	409	101	30	14	527	371
90	Paroxysmal tachycardia	I47	77	47	35	4345	381	122	441	219	387	305	364	821	117	170	45	635	246	230	500	426	3083	302	64	522	1589	637	213	177	19094	2476	1436	205	4974	36	576	526	15878	10	8902	103	195	1002	245	183	63	949	1692
91	Atrial fibrillation and flutter	I48	134	78	61	17178	1291	523	2101	1045	1587	1061	1747	2723	351	668	142	2776	1062	834	1831	1647	12523	896	230	2337	7488	2367	693	364	66536	6770	5088	466	21877	120	1513	1526	55526	23	26073	375	992	3388	691	222	75	3069	2761
92	Other cardiac arrhythmias	I49	60	28	33	4090	345	124	461	186	330	298	389	781	106	162	37	595	228	215	402	374	2921	286	68	518	1624	523	191	145	17708	2251	1111	162	4802	22	503	469	14856	5	8670	103	250	991	204	92	37	986	1392
93	Complications and ill-defined descriptions of heart disease and other heart disorders in diseases classified elsewhere	I51–52	27	14	14	1155	99	30	144	61	110	76	109	210	32	55	10	155	92	42	144	84	1016	87	24	163	554	222	77	61	4495	449	206	65	1361	8	164	138	3948	0	2022	38	44	266	67	31	9	250	306
94	Stroke	I60, I61,I63–I64, Z501 (rehabilitation)	167	92	81	9090	790	247	943	442	772	530	775	1462	200	277	80	1361	583	957	948	744	8014	453	103	1208	4365	2152	540	194	56100	3970	1654	629	13028	65	939	1081	52729	19	28674	522	862	2718	623	470	183	5793	2870
95	Cerebrovascular diseases	I62, I65–I68	53	24	33	2153	208	48	211	98	185	112	166	372	46	76	18	297	132	262	225	203	1849	130	30	262	909	545	137	60	11754	1009	346	108	2836	14	280	275	10829	8	8608	151	317	684	180	128	64	1239	980
96	Sequelae of cerebrovascular disease	I69	132	80	56	7149	621	231	886	393	585	382	700	1131	158	235	54	988	447	705	695	561	7470	361	104	1257	4623	1627	372	140	38475	3054	1342	473	10355	53	858	966	35363	13	24880	500	1120	2686	742	336	157	6909	2028
97	Atherosclerosis	I70	86	53	38	4785	475	180	574	268	618	229	388	675	150	200	37	643	360	294	515	427	4292	276	55	822	2772	635	290	88	25514	1849	819	690	8776	76	544	719	23542	12	9832	136	312	1438	243	164	58	1423	905
98	Aortic aneurysm and aortic dissection	I71	9	5	0	1904	177	70	242	118	278	91	138	151	19	32	21	345	242	102	203	175	1146	107	24	211	656	184	71	41	7616	475	264	22	1673	8	167	156	7163	6	2428	44	64	315	73	34	7	229	258
99	Diseases of arteries, arterioles and capillaries	I72, I74, I77–I79	52	35	24	1643	146	54	147	63	145	100	126	464	31	66	8	166	94	89	225	137	1358	125	23	214	685	373	95	54	6260	599	233	102	1542	17	221	227	5497	0	3018	53	45	292	77	45	20	371	585
100	Other peripheral vascular diseases	I73	66	40	30	3859	411	131	413	192	530	192	293	549	82	131	42	550	292	245	440	345	2867	231	36	468	1747	476	207	82	22891	1558	620	500	6613	36	378	457	21704	0	7412	79	147	1098	178	91	32	865	785
101	Phlebitis, thrombosis of the portal vein and others	I80–I82	242	174	86	5131	440	175	552	309	351	272	340	954	225	280	82	627	284	275	816	700	5682	309	90	624	1758	3008	407	189	14201	2022	657	219	4485	33	555	660	10771	15	9042	158	258	1264	214	230	81	1272	1749
102	Varicose veins of lower extremities	I83	54	41	17	1649	135	25	126	76	99	139	162	462	42	81	19	140	47	79	159	151	1188	174	22	145	474	354	91	52	6137	1164	364	93	1686	21	195	235	4318	0	4298	47	51	453	96	70	29	356	1267
103	Hemorrhoids c	I84	203	98	113	5435	469	134	560	379	348	424	317	1150	171	253	88	658	235	345	685	477	3300	481	96	518	1470	673	250	198	18559	3334	927	273	4841	29	821	660	13374	40	13956	185	238	1493	280	319	128	1521	4326
104	Oesophageal varices (chronic), varicose veins of other sites, other disorders of veins, non-specific lymphadenitis, other non-infective disorders of lymphatic vessels and lymph nodes and other and unspecified disorders of the circulatory system	I85–I99, except I89 and I95	213	177	47	2906	265	99	132	83	174	118	117	1227	54	75	54	155	80	124	515	456	2046	120	33	386	943	658	163	122	5381	804	259	113	1895	23	239	334	3817	0	3456	75	129	434	84	86	40	470	625
	J – Diseases of the respiratory system	J30.1; J40–J47; J60–J84; J95, J97–J99	2901	1661	1368	85173	7839	1936	7092	3552	8871	6035	5727	19348	2646	4057	1315	9218	3856	5683	9422	7385	48344	7153	1133	6322	20951	9291	3977	4223	324360	53393	16072	6354	94018	425	10755	9897	241832	363	219175	2851	4102	25219	4747	4399	1568	23818	61895
105	Respiratory allergy c	J30, except J30.0	1776	910	940	54793	4990	1176	4569	2159	3720	4233	3815	13367	1822	2864	894	5907	2204	3815	5811	4722	30343	4868	786	3890	12576	6226	2496	2324	214530	37645	10365	4446	59749	279	7277	6546	157685	297	152776	1895	2694	16727	3237	3181	1138	15889	46785
105A	Chronic lower respiratory diseases c	J40–J43, J47	1123	715	456	33905	3024	781	2890	1378	4971	2081	2185	7591	1055	1511	434	3504	1576	2182	3724	2652	20474	2729	381	2634	9214	3510	1767	2291	127707	20720	6554	2086	40052	176	4132	3994	95913	0	83979	1047	1493	10772	1990	1534	569	9147	23087
106	Bronchitis, not specified as acute or chronic, simple and mucopurulent chronic bronchitis and unspecified chronic bronchitis	J40–J42	81	55	32	2229	246	70	277	140	461	81	139	395	63	88	13	207	110	158	287	181	1611	112	25	266	975	198	149	124	6761	933	350	60	2426	11	277	275	5411	14	3828	52	100	661	126	45	14	560	628
107	Emphysema	J43	27	17	12	902	93	24	89	31	298	26	52	124	11	15	5	98	41	54	97	68	598	40	8	76	298	97	72	79	2412	274	164	28	544	5	92	271	1820	9	1325	20	35	177	40	11	0	160	238
108	Chronic obstructive lung disease (COPD) c	J44, J96, J13–J18	667	459	246	24424	2284	631	2084	1050	4765	1136	1628	4572	614	785	220	2963	1399	1506	2627	2164	14685	1540	248	2199	7783	2164	1306	1234	87097	11844	4632	986	27082	127	2439	2677	69414	0	47616	636	1206	7537	1300	732	221	5948	9638
109	Asthma, status asthmaticus c	J45–J46	907	601	344	25969	2328	596	2190	1032	3967	1584	1639	5705	831	1128	369	2593	1269	1675	2823	2027	16480	2053	332	2028	7308	3013	1494	1888	100796	16514	5313	1779	31229	155	3628	3364	74613	0	68007	824	1067	9001	1587	1135	451	7909	18886
110	Bronchiectasis	J47	19	8	12	734	45	13	33	19	298	36	48	127	14	17	0	42	11	37	58	82	476	42	7	40	176	75	48	159	1536	265	87	26	368	0	64	80	1083	26	996	13	18	119	25	17	0	99	262
111	Other diseases of the respiratory system	J60–J84; J95, J97–J99	151	106	58	4565	555	176	447	229	1407	177	246	599	76	107	73	367	230	316	748	514	3221	187	69	522	1563	552	316	548	10146	1309	528	202	3462	23	445	490	7928	81	6618	163	227	959	189	140	49	1122	927
	K – Diseases of the digestive system	K25–K27; K40, K43, K50–52; K58–K59; K71–K77; K86–K87	1608	1121	567	37161	3328	1904	4863	2484	3233	1927	2376	6400	1287	1672	424	4276	2055	2394	5344	3526	28007	2339	628	5208	16262	4138	1963	1337	121673	17224	5552	2721	38449	240	4810	5793	91740	179	79281	1161	2091	11411	1983	1818	655	10097	18993
112	Ulcers c	K25–K27	640	464	202	19104	1768	1142	2155	936	1976	905	1265	3492	631	798	182	2111	1079	1344	2755	1846	16555	1107	325	3446	10550	2032	960	631	66314	9003	2894	1134	21681	117	2242	2399	52409	75	41713	600	1179	6427	1083	858	314	5524	9757
113	Inguinal hernia	K40	62	27	38	2505	233	80	277	124	147	181	216	103	23	20	41	791	170	159	256	257	986	105	21	162	493	188	79	68	7112	550	196	85	1722	11	148	162	5976	0	3883	41	86	511	74	52	29	379	577
114	Ventral hernia	K43	20	14	6	1816	97	109	496	354	92	47	61	179	81	93	24	162	205	55	286	115	733	92	25	147	350	126	69	38	3269	477	132	53	1157	12	147	147	2459	0	1982	31	32	285	46	28	9	241	432
115	Crohn’s disease	K50	67	28	39	1335	106	67	189	67	94	97	96	243	46	65	27	85	62	83	145	135	1390	109	40	237	716	252	132	94	4575	677	253	106	1144	10	308	413	2968	8	3522	59	51	346	74	91	37	374	1201
116	Ulcerative colitis	K51	101	33	71	2241	183	66	287	120	177	166	152	446	71	108	49	232	114	124	262	187	1868	192	56	311	886	346	160	122	7664	1157	399	216	2296	15	339	464	5361	13	5485	91	89	643	111	136	33	524	1642
117	Other non-infective gastroenteritis and colitis	K52	96	42	64	3137	219	129	582	311	229	135	172	592	113	234	24	260	163	172	540	337	2310	176	54	438	1413	301	173	106	8952	1283	553	257	2785	17	451	614	6721	5	5604	77	150	926	166	112	29	754	1307
118	Irritable bowel syndrome (IBS)	K58	78	42	39	2523	213	59	231	76	176	197	142	599	122	148	31	221	107	168	260	237	1753	265	48	188	671	384	186	168	11080	2102	565	188	2709	11	638	1132	7307	15	8826	112	117	916	205	182	81	793	2980
119	Other functional intestinal disorders	K59	250	159	108	7816	700	359	1365	820	690	320	452	1252	311	364	76	811	408	432	1374	737	5601	470	107	1016	3420	756	395	236	20971	3353	1126	496	6489	53	1146	1251	15388	54	15836	257	515	2743	461	522	175	2430	3343
120	Diseases of liver, biliary tract and pancreas	K71–K77; K86–K87	685	610	116	3433	411	420	336	167	311	162	216	534	101	142	46	256	168	225	559	324	3470	205	99	636	1891	755	336	186	12128	1611	435	719	5416	62	554	860	7865	30	7173	156	283	982	188	144	54	1148	1378
	L – Diseases of the skin and subcutaneous tissue	L40	213	102	119	5313	503	126	455	248	416	365	626	1086	162	245	87	593	249	331	589	468	2966	426	40	404	1382	558	269	205	21104	2955	867	399	7100	37	590	579	16379	8	12034	188	294	1532	259	306	95	1519	2718
121	Psoriasis c	L40	213	102	119	5313	503	126	455	248	416	365	626	1086	162	245	87	593	249	331	589	468	2966	426	40	404	1382	558	269	205	21104	2955	867	399	7100	37	590	579	16379	8	12034	188	294	1532	259	306	95	1519	2718
	M – Diseases of the musculoskeletal system and connective tissue	M01–M25; M30–M36; M40–M54; M60.1–M99	1919	1164	833	92077	7506	2018	7955	3978	6794	6455	6775	23267	2738	4338	1087	10622	4148	5753	10604	8359	52077	6747	1186	7793	24803	9488	4071	3489	342419	52304	15992	6593	98968	459	11238	10281	264573	407	223020	2873	4478	23937	4964	3980	1456	21394	50943
122	Infectious arthropathies	M01–M03	49	25	26	640	68	16	47	19	48	51	39	113	15	21	9	75	35	56	86	86	694	71	19	71	233	144	71	161	2377	381	110	74	654	6	121	118	1658	10	1807	37	28	143	27	38	10	160	447
122A	Inflammatory polyarthropathies and ankylosing spondylitis c	M05–M14, M45	370	211	173	17108	1496	442	1534	745	1455	1176	1515	2956	413	671	217	2398	1024	940	1946	2178	13064	1156	316	2214	6738	2256	1277	994	71343	9374	2558	1343	27054	124	2153	2327	56296	268	36691	530	732	3916	812	470	185	3348	6998
123	Rheumatoid arthritis c	M05, M06, M07.1, M07.2, M07.3, M08, M09	186	103	90	6958	587	134	535	265	677	512	590	1666	229	362	77	645	280	370	817	724	5381	592	151	830	2510	1107	521	411	25378	4713	1336	579	7164	44	937	994	18340	55	17270	258	290	1629	363	274	105	1393	4464
124	Inflammatory polyarthropathies – except rheumatoid arthritis c	M074–M079, M10–M14, M45	238	145	100	12470	1102	354	1156	555	1029	822	1108	1845	252	441	171	1927	859	701	1390	1700	9943	804	241	1745	5258	1660	961	750	54474	6432	1685	996	21853	99	1580	1757	43885	206	25810	372	518	2891	586	303	120	2417	4313
125	Polyarthrosis [arthrosis]	M15	14	10	5	2219	163	43	188	76	174	136	208	718	76	125	10	168	81	84	244	184	1384	167	26	232	776	201	87	79	8174	1545	405	117	2348	10	237	287	6413	0	5388	48	118	659	141	49	17	402	1190
126	Coxarthrosis [arthrosis of hip]	M16	120	73	56	13013	925	322	1343	677	848	854	1162	2804	350	620	92	2036	692	609	1306	1143	7650	788	117	1660	4296	980	421	231	46312	6173	2042	418	14051	53	1038	1139	37758	18	24431	281	707	3668	626	259	82	2261	3700
127	Gonarthrosis [arthrosis of knee]	M17	224	143	94	18631	1471	388	1749	881	1184	1347	1490	4548	546	1026	168	2633	859	1025	1971	1418	9996	1275	175	1808	5162	1581	620	458	74191	10576	3015	656	24743	79	1619	1722	59694	26	42141	473	854	5269	904	436	171	3573	8252
128	Arthrosis of first carpometacarpal joint and other arthrosis	M18–M19	183	126	68	9442	770	268	1026	477	674	653	683	2348	294	452	91	1022	412	591	1057	710	5250	666	94	809	2768	892	346	271	35907	5456	1412	519	10494	48	968	1090	28866	20	26452	249	455	2625	573	280	109	2169	5450
129	Acquired deformities of fingers and toes	M20	83	60	25	4513	306	81	334	152	289	361	323	1601	206	266	36	226	149	265	493	319	2290	443	46	256	927	512	174	135	17047	3415	792	263	3825	18	488	518	12837	13	13460	120	177	1495	271	207	81	1263	3907
130	Other acquired deformities of limbs	M21	40	30	12	1616	130	38	137	61	94	137	100	444	50	86	26	133	67	112	196	136	892	117	21	114	419	158	74	65	6500	1200	287	142	1952	18	232	227	4876	9	5790	69	89	647	117	125	47	655	1226
131	Disorders of patella (knee cap)	M22	50	25	25	820	91	12	39	21	45	110	42	172	33	40	38	33	16	91	110	77	875	163	25	68	208	312	73	83	4283	888	284	184	930	7	410	225	2380	14	5773	85	38	377	106	146	62	589	2092
132	Internal derangement of knee	M230, M231, M233, M235, M236, M238	12	9	5	241	33	8	16	6	16	38	13	53	0	10	5	12	0	18	29	24	162	28	7	13	33	60	19	13	1081	186	46	27	255	0	57	61	745	0	1242	12	0	76	25	17	8	128	383
133	Derangement of meniscus due to old tear or injury	M232	54	27	28	1603	147	18	94	54	86	174	95	407	57	80	67	145	45	139	155	121	758	150	24	49	196	235	77	71	6978	1237	289	158	1654	0	219	238	5154	6	6023	71	38	380	111	97	40	454	1711
134	Internal derangement of knee, unspecified	M239	43	27	17	1022	94	15	49	44	68	125	63	230	28	55	29	90	35	86	113	101	666	92	22	50	221	197	60	63	4960	846	209	147	1229	7	217	222	3542	5	4489	53	39	327	78	86	33	419	1323
135	Other specific joint derangements	M24, except M240–M241	14	9	7	181	30	0	11	0	8	11	12	38	0	0	7	20	8	13	17	22	159	17	0	22	47	54	12	13	772	144	43	35	180	0	55	40	509	0	938	13	19	67	19	17	13	163	254
136	Other joint disorders, not elsewhere classified	M25	47	32	16	851	75	12	55	20	52	81	38	209	22	41	10	74	26	74	130	105	696	78	18	65	255	166	69	117	3151	679	177	84	865	7	208	170	2070	5	2978	30	21	266	61	61	26	223	861
137	Systemic connective tissue disorders	M30–M36, except M32,M34	66	40	28	4763	363	89	444	166	408	299	390	1017	164	240	23	500	214	284	542	588	4953	404	154	685	2356	1235	447	358	17393	3444	948	243	5413	36	832	679	12412	24	12009	224	255	1239	327	281	123	1098	2890
138	Systemic lupus erythematosus	M32	10	9	0	310	26	0	20	12	40	23	22	65	14	21	0	14	8	21	32	62	727	41	48	65	193	425	69	40	1179	313	80	24	242	0	90	78	739	0	1077	37	15	94	25	43	18	126	282
139	Dermatopolymyositis	M33	0	0	0	143	15	0	10	5	21	7	16	28	5	0	0	6	0	13	24	22	125	13	0	13	47	32	13	14	452	107	23	9	152	0	27	25	300	0	489	0	28	23	5	0	0	33	54
140	Systemic sclerosis	M34	5	0	0	221	17	5	15	6	31	16	21	53	16	14	0	8	6	12	30	34	223	22	6	36	75	65	24	30	680	174	38	17	163	0	46	38	460	0	525	8	7	53	16	24	5	47	119
141	Kyphosis, lordosis	M40	11	7	0	290	27	11	25	5	22	20	17	58	7	15	7	28	15	27	34	33	188	25	5	16	72	59	15	15	1033	184	40	16	279	0	69	50	708	0	980	13	12	110	21	21	11	125	260
142	Scoliosis	M41	18	11	7	904	85	15	63	29	76	51	76	209	34	50	10	79	33	72	106	77	745	90	12	96	371	155	39	37	3302	668	216	84	695	8	214	170	2195	9	4113	55	146	453	128	81	29	694	984
143	Spinal osteochondrosis	M42	15	9	6	476	56	10	44	16	33	39	25	83	19	17	14	60	15	31	52	50	320	37	8	29	135	69	39	29	1986	289	80	46	571	0	75	82	1494	0	1924	34	22	188	52	31	16	188	479
144	Other deforming dorsopathies	M43	41	26	17	2098	178	42	143	84	162	146	159	548	64	85	25	243	89	155	225	189	1223	169	24	171	610	203	91	61	8374	1243	348	101	2406	16	253	227	6736	0	6925	84	118	845	385	129	46	695	1648
145	Other inflammatory spondylopathies	M46	70	54	20	605	65	15	47	33	43	34	36	112	18	19	8	76	29	37	100	83	521	47	16	76	275	110	44	28	2053	343	90	61	651	7	96	98	1498	0	2063	291	32	185	42	23	16	227	454
146	Spondylosis	M47	114	65	54	6301	585	171	538	262	564	409	421	1376	156	240	50	903	293	487	688	519	3559	458	59	560	1814	553	281	195	26129	3766	1039	290	7749	37	673	726	21184	16	21756	248	474	2489	579	375	167	1997	4414
147	Other spondylopathies and spondylopathies in diseases classified elsewhere	M48, M49	82	49	34	6598	566	166	610	259	552	421	529	1368	168	260	50	1021	366	475	758	598	3871	415	72	653	2283	494	249	163	25259	3392	962	268	7901	46	681	701	21037	11	18346	247	457	2794	523	253	117	1836	2930
148	Cervical disc disorders	M50	26	18	8	650	85	9	45	22	59	58	44	102	15	26	18	59	32	82	67	42	384	63	9	44	130	105	43	25	2998	543	153	66	766	0	105	108	2200	0	3849	43	35	221	75	59	29	239	945
149	Other intervertebral disc disorders	M51	96	66	31	2517	213	54	189	103	215	221	152	504	74	107	45	292	119	235	294	215	1451	220	35	156	576	322	145	118	11015	1652	435	209	3250	17	383	383	8448	13	10475	118	89	1031	212	182	95	981	2749
150	Other dorsopathies, not elsewhere classified	M53	12	8	0	435	40	8	29	21	37	32	20	87	8	19	7	33	18	47	86	52	296	46	6	34	110	68	25	22	1811	294	71	28	503	0	96	82	1346	0	2206	30	19	203	45	36	19	193	601
151	Dorsalgia	M54	132	88	49	3059	316	72	272	111	253	214	199	600	93	125	51	298	152	264	411	371	2063	229	51	329	1025	397	190	125	11335	1833	573	199	3183	17	524	532	8314	11	11105	150	162	1132	247	179	84	1087	2947
152	Soft tissue disorders	M60–M63, except M60.0	50	35	19	838	92	19	69	30	63	65	53	174	35	64	22	54	40	66	107	84	717	99	23	85	279	185	57	54	3562	667	170	77	955	9	281	190	2408	8	3685	56	67	304	93	69	35	365	1022
153	Synovitis and tenosynovitis	M65	33	12	22	1293	121	17	94	46	82	100	69	418	42	70	13	122	47	78	137	82	637	124	16	58	243	160	55	44	5562	956	229	401	1547	0	177	169	4204	0	5069	35	30	306	96	56	20	322	1110
154	Disorders of synovium and tendon	M66–68	25	10	15	885	71	18	55	30	64	84	53	247	18	40	24	64	37	69	112	72	577	104	19	44	178	159	53	56	3667	698	187	126	864	8	174	123	2555	0	3653	32	19	220	53	50	19	277	1027
155	Soft tissue disorders related to use, overuse and pressure	M70	22	10	13	847	64	13	75	36	74	64	61	195	23	40	13	88	41	56	123	77	542	69	9	75	233	130	43	43	3385	470	148	61	960	0	100	131	2640	0	2600	32	35	260	56	40	12	248	649
156	Fibroblastic disorders	M72	74	47	30	4647	389	113	464	296	389	355	392	693	78	120	62	1024	241	279	496	343	1937	238	39	277	925	391	139	107	16374	1637	499	812	4963	22	307	380	13536	9	9448	111	201	875	179	85	39	904	1572
157	Shoulder lesions	M75	105	56	50	3431	331	74	243	132	268	288	241	723	83	116	79	439	143	244	355	296	1794	291	46	222	628	440	175	135	16639	2380	630	775	4904	20	472	486	12879	15	13470	124	94	992	231	187	75	966	3461
158	Enthesopathies of lower limb, excluding foot	M76	8	0	6	441	36	6	32	16	28	59	33	95	10	21	15	37	10	35	46	36	268	47	0	28	77	86	13	31	1965	325	85	47	513	0	73	87	1417	0	1808	22	7	154	30	17	12	113	571
159	Other enthesopathies	M77	20	11	9	478	56	11	34	14	27	43	33	114	20	30	13	36	19	39	54	35	307	71	6	27	84	80	31	33	2244	432	119	74	547	0	76	76	1606	0	2691	15	10	161	36	36	17	148	670
160	Rheumatism, unspecified	M790	25	16	9	560	54	16	46	8	43	47	31	175	26	30	0	23	14	47	57	40	447	68	14	49	172	88	53	45	2563	613	126	48	755	0	133	122	1771	0	2629	27	16	243	68	36	19	234	994
161	Myalgia	M791	34	22	14	832	80	19	56	26	75	47	54	185	31	38	10	85	35	75	94	82	625	69	17	66	299	145	56	45	3604	628	176	72	1080	0	196	169	2734	0	3197	41	49	348	84	58	30	313	846
162	Other soft tissue disorders, not elsewhere classified	M792– M794; M798–M799	15	10	8	657	66	16	43	18	58	44	37	157	18	23	6	56	28	67	99	85	452	55	13	47	186	131	40	33	2341	424	117	53	659	5	113	122	1702	0	2736	38	33	229	60	55	29	330	655
163	Other soft tissue disorders, not elsewhere classified: pain in limb	M796	59	35	28	1553	139	32	143	56	114	128	103	379	52	84	25	172	63	104	202	141	1132	130	20	164	494	285	96	64	6197	994	239	134	1829	15	238	252	4661	0	5686	62	83	606	119	94	34	593	1239
164	Fibromyalgia	M797	8	5	0	221	19	5	25	0	13	13	15	65	21	16	0	0	0	24	30	14	203	35	11	25	69	38	27	17	1110	297	68	13	303	0	91	63	668	0	1352	16	9	120	23	14	8	113	577
165	Osteoporosis c	M80–M81	188	115	82	24028	1536	490	2138	924	2151	1162	1935	8625	820	1103	62	1286	868	1266	2849	2152	14513	1505	294	2449	8366	1706	992	985	72774	13499	5513	976	15865	109	3573	2570	54997	61	38314	532	1360	6079	1151	984	233	4576	7791
166	Osteoporosis in diseases classified elsewhere	M82	7	0	5	200	17	10	8	6	10	9	13	43	0	6	5	7	0	24	20	62	150	11	0	25	83	19	19	17	500	97	47	25	113	0	144	58	277	6	301	5	12	35	7	13	8	47	40
167	Adult osteomalacia and other disorders of bone density and structure	M83, M85, except M833	91	58	34	6173	370	109	390	213	590	305	395	2632	153	249	37	274	181	366	923	468	3053	403	84	320	1381	569	272	370	17531	3297	1029	287	3968	17	1103	799	13064	26	10339	147	173	1236	248	211	70	993	2818
168	Disorders of continuity of bone	M84	5	0	0	176	24	0	11	0	16	8	12	48	0	6	0	20	8	14	46	30	120	8	0	29	60	20	9	0	491	57	24	17	144	0	28	26	370	0	471	14	9	69	10	7	0	78	81
169	Other osteopathies	M86–M90	101	71	39	3546	305	71	225	128	257	186	238	1078	96	135	27	570	146	154	419	396	1808	224	40	283	882	266	145	214	9353	1563	460	281	2998	16	376	372	7069	9	6860	158	135	740	125	131	46	795	1368
170	Other disorders of the musculoskeletal system and connective tissue	M95–M99	102	70	37	2134	202	55	152	101	201	198	161	463	45	83	40	187	87	215	307	183	1312	167	30	167	628	262	106	83	8215	1294	352	170	2378	11	320	308	6261	5	7910	104	162	822	179	155	64	943	1749
	N – Diseases of the genitourinary system	N18	119	83	47	3633	284	106	411	189	273	180	433	348	70	106	40	514	569	134	421	530	5186	230	138	1334	3422	621	248	209	13559	1627	502	535	5620	48	841	841	11095	17	5625	120	150	889	173	55	18	802	596
171	Chronic renal failure (CRF) c	N18	119	83	47	3633	284	106	411	189	273	180	433	348	70	106	40	514	569	134	421	530	5186	230	138	1334	3422	621	248	209	13559	1627	502	535	5620	48	841	841	11095	17	5625	120	150	889	173	55	18	802	596
	Q – Congenital malformations, deformations and chromosomal abnormalities	Q00–Q56; Q60–Q99	307	160	160	7566	946	202	492	220	437	862	500	1251	242	331	235	554	395	856	1023	693	5141	816	156	602	1740	1479	449	387	25215	4928	1325	773	6180	52	1853	1281	16284	98	24360	433	405	1994	528	487	220	4052	6301
172	Congenital malformations: of the nervous, circulatory and respiratory systems, cleft palate and cleft lip, urinary tract, bones and muscles, other and chromosomal abnormalities not elsewhere classified	Q00–Q07; Q20–Q37; Q60–Q99	180	101	83	4966	480	95	320	139	288	677	358	887	149	227	104	308	290	673	518	429	3713	562	119	422	1198	1148	337	287	17267	3567	940	496	4092	38	1345	940	10895	78	18200	343	311	1397	383	354	171	3319	4535
173	Congenital malformations of eye, ear, face and neck	Q10–Q18	49	23	29	1158	336	24	48	29	56	89	50	150	33	45	27	63	28	84	344	119	533	118	26	58	142	151	45	42	3118	775	216	121	711	6	197	168	1787	11	2833	44	42	213	67	71	27	366	888
174	Other congenital malformations of the digestive system	Q38–Q45	33	17	20	730	71	68	75	28	58	43	53	142	25	34	8	61	42	53	69	68	560	66	10	83	320	90	31	31	2202	358	96	31	629	5	108	94	1645	0	1536	16	34	200	47	31	11	201	406
175	Congenital malformations of the sexual organs	Q50–Q56	52	23	31	885	89	20	56	31	44	77	49	88	45	36	106	130	47	63	110	97	480	88	6	58	130	135	49	40	3132	367	101	135	861	0	297	123	2188	11	2436	42	27	231	39	48	17	298	644
	F – Mental and behavioral disorders	F00–99	3095	2106	1138	47162	4593	1352	4393	2243	3934	3004	3034	10926	1616	2406	772	4104	2090	3861	5850	4103	34293	3960	712	5145	17585	6342	2542	1645	188879	31062	9367	4687	56377	350	7953	7074	137189	198	174259	2323	7734	33901	4613	4270	1433	31166	39553
176	Dementia c	F00, G30, F01, F02.0, F03.9, G31.8B, G31.8E, G31.9, G31.0B	15	6	9	4737	296	92	599	259	294	247	520	1011	109	233	24	653	249	297	318	381	4418	229	45	874	3237	319	147	45	18228	2716	1194	187	5650	29	460	465	13928	9	14855	181	5752	3556	579	100	35	2409	681
177	Organic, including symptomatic, mental disorders	F04–F09	213	140	89	2947	243	80	311	134	243	136	245	540	66	107	36	329	159	394	319	271	3094	161	47	553	2080	437	180	74	11033	1705	622	252	3617	31	555	552	8092	7	12401	394	1056	3466	445	244	95	4130	1178
178	Mental and behavioral disorders due to use of alcohol	F10	758	616	187	4243	777	247	454	267	509	208	253	569	95	102	111	400	173	423	600	250	4574	260	57	873	2807	784	290	120	15681	1512	380	532	5195	79	528	833	11656	24	16201	284	810	3304	414	162	108	4484	1676
179	Mental and behavioral disorders due to psychoactive substance use	F11–F19	1191	1015	271	4238	489	295	692	388	381	256	269	610	161	222	89	240	213	309	557	317	3207	388	57	518	1594	626	301	110	12823	1527	537	362	3750	41	729	714	9338	26	13195	194	222	3123	339	200	80	3198	2690
180	Schizophrenia c	F20	375	304	96	1096	153	34	85	28	99	62	43	230	46	75	35	31	38	116	138	122	1174	106	32	150	597	205	138	58	6943	967	271	213	2946	23	380	475	4363	0	14119	88	107	11133	295	86	44	3303	1031
181	Schizotypal and delusional disorders	F21–F29	503	371	167	1849	211	42	156	66	137	103	106	428	73	111	60	89	59	198	227	173	1779	167	45	271	942	300	171	73	9340	1707	425	238	3564	24	497	564	5897	11	15128	162	277	9328	418	185	78	3943	1578
182	Bipolar affective disorder c	F30–F31	135	94	46	1565	166	36	133	53	127	105	87	392	56	78	22	134	52	160	184	124	1250	137	16	192	700	212	109	51	7528	2077	368	135	2379	17	386	389	4837	5	9375	74	214	4096	298	113	47	3625	1316
183	Depression c	F32, F33, F34.1, F06.32	1609	1039	628	34252	3156	873	2957	1448	2984	2157	2145	8572	1207	1789	472	3034	1522	2689	4241	3011	23965	2942	463	3484	12294	4332	1747	1187	142014	23971	7023	3042	41937	217	5489	4835	105766	129	121145	1480	4277	20716	3285	3010	995	20546	31348
184	Mood (affective) disorders	F340, F348–F349, F38–F39	44	28	18	465	49	11	35	16	48	36	19	122	18	28	8	29	10	43	62	47	398	35	6	60	219	64	37	20	2105	458	105	63	683	5	122	106	1403	0	2546	36	60	776	69	34	11	815	535
185	Phobic anxiety disorders	F40	57	39	19	403	55	12	13	9	26	39	15	69	15	30	20	12	14	49	56	40	455	74	6	45	148	149	40	30	2262	466	136	83	611	5	192	151	1282	0	2919	29	29	418	82	53	25	695	884
186	Other anxiety disorders	F41	186	126	65	2139	261	63	182	83	171	163	93	518	90	139	36	122	76	213	304	200	1842	223	44	234	847	408	165	103	9005	1784	503	193	2661	15	567	484	5817	18	10112	128	179	1875	331	161	94	2288	2800
187	Obsessive compulsive disorder (OCD) c	F42	38	25	15	252	30	0	18	0	8	35	15	41	19	10	13	12	8	29	20	21	293	38	8	28	93	103	28	19	1267	276	57	55	346	0	143	72	652	0	1958	23	38	486	58	28	16	464	530
188	Post-traumatic stress disorder	F431	122	87	40	502	71	11	33	9	44	34	19	106	20	28	10	21	21	58	59	36	612	65	46	63	241	140	58	35	3524	601	181	70	1266	5	165	210	2222	0	4048	36	30	589	57	50	25	627	1453
189	Reactions to severe stress and adjustment disorders	F432–F439	428	264	185	2694	279	63	182	112	164	192	106	745	94	152	77	126	69	256	368	305	2382	310	70	297	974	613	219	142	10945	1965	570	462	3059	32	824	651	6804	27	13705	189	228	2270	329	259	109	2886	3676
190	Dissociative (conversion) disorders, somatoform disorders and other neurotic disorders	F44, F45, F48	103	78	32	1304	152	32	92	37	100	87	68	282	57	79	24	52	45	178	149	109	1128	127	33	121	485	291	122	80	5829	1148	308	125	1797	9	402	351	3797	6	8126	131	143	1378	387	212	106	1879	2238
191	Eating disorders	F50	19	14	6	131	14	0	5	0	9	23	7	17	7	12	0	0	5	16	14	11	281	35	0	32	119	85	22	18	805	227	60	89	150	0	196	93	166	0	1101	16	13	174	31	20	5	241	366
192	Behavioral syndromes associated with physiological disturbances and physical factors	F51–F59	55	43	14	363	34	6	11	18	16	25	11	69	18	36	28	42	12	39	44	33	254	39	8	48	91	54	21	19	1098	226	60	55	250	0	150	86	598	0	1554	20	19	204	42	48	22	250	398
193	Emotionally unstable personality disorder	F603	204	156	61	572	69	8	33	0	41	62	27	146	37	47	12	8	8	56	57	43	879	141	19	90	323	246	81	57	3679	871	184	151	1179	14	399	260	1900	11	6635	69	46	2427	144	86	47	1943	1713
194	Specific personality disorders	F602, F604–F609	439	343	114	1812	191	44	104	49	164	154	83	400	89	115	57	92	60	173	197	171	1948	283	53	223	783	488	191	126	9913	2047	463	373	3208	31	729	556	6008	22	13575	149	186	3882	363	209	84	3501	3441
195	Disorders of adult personality and behavior	F61–F69	142	90	57	645	61	19	39	15	51	39	38	116	35	44	36	31	25	74	76	58	717	110	16	87	287	162	69	54	3579	664	173	137	1261	7	270	229	2176	5	4903	54	49	1325	136	67	35	1312	1309
196	Mental retardation	F70–F79	27	16	11	443	35	6	29	15	23	26	21	97	13	26	32	14	13	73	46	40	568	39	20	83	317	88	48	31	2728	697	129	116	991	9	195	213	1343	7	6421	96	103	2336	128	31	25	3487	363
197	Disorders of psychological development	F80–F89	15	12	0	151	10	0	6	0	0	14	9	18	0	10	17	0	0	28	20	30	235	11	11	41	112	58	18	22	936	212	37	106	249	0	121	85	385	6	2459	27	29	785	63	12	10	1187	274
198	Hyperkinetic disorders (ADHD) c	F90	292	252	49	905	101	25	47	33	93	90	38	139	38	51	35	49	28	106	164	128	911	117	24	93	295	285	80	84	4036	840	182	262	1012	7	415	248	2148	16	8717	102	81	1138	227	882	205	1944	2032
199	Behavioral and emotional disorders with onset usually occurring in childhood and adolescence	F91–F99	382	288	115	1569	205	47	111	51	120	110	91	333	59	86	40	83	50	174	173	147	1593	168	45	207	737	363	152	84	7503	1343	372	288	2437	21	509	458	4647	10	11282	148	231	4133	392	140	63	3202	2145
	Depression medicine c **	ATC: N06A	1843	1199	714	41814	3846	1068	3566	1828	3762	2558	2640	10358	1508	2136	572	3870	1872	3274	5442	3670	27495	3344	568	4095	14044	4838	2059	1400	168193	27723	8139	3559	50468	263	6115	5500	126299	158	142761	1718	4782	23680	3748	3749	1230	22355	37017
	Antipsychotic medicine c **	ATC: N05A	1005	785	268	8773	884	272	769	333	799	449	544	2128	310	446	133	749	392	744	1223	783	7204	712	150	1122	4045	1090	581	309	41061	7550	1961	857	14180	83	1798	1795	28396	50	49923	500	1881	20960	1326	522	225	12593	8766
	Indication prescribed anxiety medicine c **	All prescrib. w.indication codes 163 (for anxiety) or 371 (for anxiety, addictive)	430	303	145	7145	701	170	576	257	703	450	408	1812	307	411	96	568	266	621	933	606	5087	624	105	742	2530	976	377	260	30320	5235	1560	608	8819	38	1302	1108	22121	37	27192	299	849	5301	726	509	192	5286	7278
	Heart failure medication c **	ATC: C01AA05, C03, C07 or C09A with indication code 430 (for heart failure)	22	13	10	1047	89	22	114	44	112	52	86	139	21	32	13	192	71	49	109	147	882	39	20	170	595	136	31	32	5473	434	219	60	1796	7	116	104	5008	0	1660	33	32	233	47	22	11	194	172
	Ischemic heart medication c **	ATC: C01A, C01B, C01D, C01E.	167	90	83	18043	1369	517	2159	986	1948	1033	1642	3088	408	695	151	2764	1134	936	1943	1587	12821	1026	211	2316	7925	1972	751	409	92784	8861	4387	736	29886	119	1922	1726	82892	23	31763	348	999	4986	838	316	121	3646	4259
	All five types of the medicine above (column)		2409	1623	892	59110	5259	1541	5524	2756	5466	3575	4129	13407	1950	2832	746	6472	2929	4233	7426	5196	38691	4357	787	6045	20569	6637	2785	1803	254581	36568	12198	4445	77832	366	7964	7275	200732	190	182547	2106	5732	35698	4691	4134	1371	28614	42158
	Extra
	Ischemic Heart Diseases	I05-I06; I11-I13; I20-I28; I30-I52	681	371	342	40936	3281	1197	4743	2337	3942	2451	3570	6698	1008	1578	422	6366	2590	2226	4597	3963	29306	2308	553	5094	16658	5484	1910	1205	197183	18013	8925	2245	56713	269	4600	4242	174403	71	74391	1077	2223	9642	1883	982	360	8637	10800
	Arthritis	M01-M03; M5-M9; M7-M14; M15-M20; M45	844	516	365	50831	4087	1211	4755	2398	3604	3590	4115	11493	1462	2492	532	6716	2558	2845	5506	4676	29828	3590	613	4997	14983	5011	2266	1817	198950	28431	8036	2810	63656	258	5045	5366	158444	285	115099	1355	2309	13305	2449	1435	521	10133	23693
	Arthrosis	M15-M19	469	297	198	36269	2823	856	3541	1786	2420	2540	2923	8570	1060	1886	328	4967	1729	1984	3854	2920	19501	2446	349	3509	10226	3003	1204	865	138491	19719	5743	1511	43105	154	3186	3408	111666	52	81557	882	1723	9911	1772	916	326	6999	15758
	Back conditions	M32-34;M41-M43;M46-49;M50-51;M53-M54	483	314	183	18178	1673	434	1516	712	1516	1258	1271	3788	526	755	230	2291	883	1454	2208	1811	11554	1409	269	1685	5506	2335	948	677	71280	10879	3068	1070	20792	113	2441	2385	55506	55	61550	949	1233	6740	1679	1080	491	6007	13496
	Overweight	E66	379	259	129	13635	1095	281	1120	535	774	1052	608	3122	919	2268	117	744	564	944	1551	911	11292	2011	297	1433	4122	2925	794	751	76237	12590	3181	1284	39190	224	5111	2823	51415	71	51233	539	387	5731	774	878	364	4963	14484
	Endometriosis	N80	44	27	17	1673	141	21	84	31	58	179	63	517	312	195	0	0	32	96	168	81	1473	377	39	176	395	422	95	78	5671	1536	466	123	1255	7	456	312	3044	13	6258	74	34	400	100	193	67	471	2995
	Total population (column)		8500	4584	4229	229331	20557	4839	18826	10680	14762	19636	15597	50687	7245	11608	5194	26697	10319	15310	25619	19712	116560	19810	3055	14918	46613	25376	8896	7660	877433	131908	41374	23062	242177	1117	28650	23690	652242	947	561054	7642	10401	57583	10837	13284	4571	61695	149866
ICD-10 International Statistical Classification of Diseases, 10th Revision
c = complex defined conditions, see reference for further details [66].
** 2-year prevalence.
[truncated: 183 more columns]

## Sheet: Standardised Per cent
Supplemental Material - Table 5. Catalogue of correlational prevalences (per cent within conditions) and frequencies among the 199 chronic conditions, disease groups, common conditions, medicines and overweight in Denmark on 1st January 2013. Sorted by ICD10 diagnosis.
Standardised per cent (adjusted by gender and age)
	Per cent		B18, B20–B24	B18	B20–24	C00–C99; D32–D33; D35.2–D35.4; D42–D44	C00–C14; C30–C33; C37–C42; C45–C49; C69; C73–74; C754–C759	C15–C17; C22–C26	C18	C19–C21	C34	C43	C44	C50	C51–C52; C56–C58	C53–C55	C60, C62–C63	C61	C64–C68	C71, C75.1–C75.3, D33.0–D33.2, D35.2–D35.4, D43.0–D43.2, D44.3–D44.5 (brain). C70, D32, D42 (brain membrane). C72, D33.3–D33.9, D43.3–D43.9 (cranial nerve, spinal cord)	C76–C80, C97	C81–C96	D00–D09; D55–D59; D60–D67; D80–D89	D00–D09	D55–D59	D60–D63	D64	D65–D69	D70–D77	D80–D89	E00–E14; E20–E29; E31–35; E70–E78; E84–E85; E88–E89	E00–E04, E06, E07	E05	E10	E11	E12–E14	E20–E35, except E30	E70–E77; E79–E83; E85, E88–E89;	E78	E84	G00–G14; G20–G32; G35–G37; G40–47; G50–64; G70–73; G80–G83; G90–G99	G00–G09	G10–G14, G30–G32	G20, G21, G22, F02.3	G23–G26	G35	G36–G37	G40–G41	G43
No.	Name of condition	ICD-10 code / definition	B – Viral hepatitis and human immunodeficiency virus [HIV] disease	Chronic viral hepatitis	Human immunodeficiency virus [HIV] disease	C – Malignant neoplasms	Malignant neoplasms of other and unspecified localizations	Malignant neoplasms of digestive organs	Malignant neoplasm of colon	Malignant neoplasms of rectosigmoid junction, rectum, anus and anal canal	Malignant neoplasm of bronchus and lung	Malignant melanoma of skin	Other malignant neoplasms of skin	Malignant neoplasm of breast	Malignant neoplasms of female genital organs	Malignant neoplasm of cervix uteri, corpus uteri and part unspecified	Malignant tumor of male genitalia	Malignant neoplasm of prostate	Malignant neoplasms of urinary tract	Brain cancer c	Malignant neoplasms of ill-defined, secondary and unspecified sites, and of independent (primary) multiple sites	Malignant neoplasms, stated or presumed to be primary, of lymphoid, haematopoietic and related tissue	D – In situ and benign neoplasms, and neoplasms of uncertain or unknown behavior and diseases of the blood and blood-forming organs and certain disorders involving the immune mechanism	In situ neoplasms	Hemolytic anemias	Aplastic and other anemias	Other anemias	Coagulation defects, purpura and other hemorrhagic conditions	Other diseases of blood and blood-forming organs	Certain disorders involving the immune mechanism	E – Endocrine, nutritional and metabolic diseases	Diseases of the thyroid c	Thyrotoxicosis c	Diabetes type 1 c	Diabetes type 2 c	Diabetes others c	Disorders of other endocrine glands	Metabolic disorders	Disturbances in lipoprotein circulation and other lipids c	Cystic fibrosis c	G – Diseases of the nervous system	Inflammatory diseases of the central nervous system	Systemic atrophies primarily affecting the central nervous system and other degenerative diseases	Parkinson’s disease c	Extrapyramidal and movement disorders	Sclerosis	Demyelinating diseases of the central nervous system	Epilepsy c	Migraine c
	B – Viral hepatitis and human immunodeficiency virus [HIV] disease	B18, B20–B24	100	53.9356	49.7454	8.88035	1.26005	0.8243	0.447901	0.660509	0.605513	0.31487	0.670805	0.93358	0.26151	0.369807	0.220588	0.406863	0.20797	0.650221	1.26652	1.95508	9.22689	0.860366	0.560748	1.36738	4.10738	2.58582	0.671309	0.429133	21.2981	2.82307	1.06413	0.544314	6.16839	0.0604963	1.1987	1.98931	13.6433	0.0467586	21.0439	1.05918	0.420089	3.91078	0.502288	0.0188424	0.0771093	5.0793	3.34857
1	Chronic viral hepatitis	B18	99.9566	100	6.78335	7.9261	0.885165	1.40582	0.467631	0.337122	0.702156	0.269709	0.528113	0.8534	0.233143	0.29771	0.0928029	0.41957	0.284186	0.704416	1.09469	1.34602	10.3397	0.598646	0.682531	1.71887	4.97	3.13391	0.71326	0.278518	19.9533	3.2261	1.34183	0.587358	7.55329	0.0677517	1.15924	1.92863	10.3528	0.0207619	24.5364	0.798712	0.557522	5.47874	0.525645	-0.0135741	0.0902338	7.58408	3.7175
2	Human immunodeficiency virus [HIV] disease	B20–24	99.9543	7.35454	100	9.96637	1.67168	0.134543	0.457474	1.01704	0.488856	0.369938	0.859051	1.01162	0.280582	0.433389	0.356774	0.380117	0.116061	0.616145	1.48954	2.66624	9.00139	1.16468	0.529911	1.13204	3.44911	2.53547	0.671888	0.58113	22.4441	2.41573	0.739326	0.472282	4.62671	0.0483352	1.30831	2.03028	16.8366	0.0715366	17.6221	1.37948	0.294852	2.34084	0.443824	0.0525179	0.0563032	2.59947	2.88628
	C – Malignant neoplasms	C00–C99; D32–D33; D35.2–D35.4; D42–D44	0.337066	0.161677	0.188869	100	9.08994	2.09822	8.04189	4.58316	6.38424	8.74241	6.67373	22.08	3.18741	5.09551	2.41805	11.2593	4.41558	6.82327	11.243	8.67233	9.22745	2.87248	0.166168	1.68727	3.2788	1.11459	0.856417	0.499088	23.9985	5.03509	1.26243	0.523825	6.16949	0.0476952	2.16849	1.61676	15.7015	0.0318507	17.0718	0.33705	0.252039	1.55002	0.334256	0.311711	0.148118	2.38445	4.34054
3	Malignant neoplasms of other and unspecified localizations	C00–C14; C30–C33; C37–C42; C45–C49; C69; C73–74; C754–C759	0.521684	0.19763	0.344481	96.5159	100	1.43008	1.12216	0.61019	2.79304	1.25757	1.74805	2.48815	1.04213	0.826625	0.603562	0.8227	0.973996	18.076	16.7421	4.8528	8.54553	2.33575	0.10015	1.91497	2.94317	1.13515	0.970037	0.503176	34.1501	17.9493	1.79269	0.555612	6.26072	0.0788134	2.20115	3.95402	15.2766	0.0551252	17.6011	0.311299	0.241702	1.58978	0.327391	0.292374	0.0933978	2.07299	3.75224
4	Malignant neoplasms of digestive organs	C15–C17; C22–C26	1.44866	1.33312	0.117604	94.5206	6.06719	100	4.82603	1.50298	2.10084	0.945489	0.691396	2.14234	0.721327	0.545013	0.395992	1.34498	1.27136	1.70741	17.1488	4.01669	16.4454	1.12648	0.0719073	5.38446	9.8846	2.07044	1.13524	0.487712	26.7978	4.55276	1.45249	0.862287	7.90284	0.193214	6.10407	2.55408	14.14	0.0295031	16.8668	0.389066	0.383516	1.99971	0.221893	0.207025	0.160792	2.1803	3.46652
5	Malignant neoplasm of colon	C18	0.202352	0.113977	0.102847	93.7704	1.22993	1.24883	100	9.58266	1.36166	0.601456	0.512251	2.06724	0.695266	0.693535	0.184739	1.14866	0.76567	0.576534	13.3191	1.00019	13.3623	0.70216	0.144391	3.03074	9.47084	1.16809	0.454678	0.277766	22.9321	3.38939	1.18707	0.531017	8.16708	0.0691474	1.729	1.11038	15.8224	0.0201523	14.6358	0.229995	0.18147	1.40612	0.326461	0.232549	0.104442	1.75316	3.32224
6	Malignant neoplasms of rectosigmoid junction, rectum, anus and anal canal	C19–C21	0.526847	0.144872	0.403875	93.8005	1.17552	0.68262	16.8177	100	1.28688	0.543713	0.593197	1.67519	0.493315	0.407021	0.202849	0.731861	0.762711	0.455488	13.895	0.675874	7.7306	1.28968	0.0968658	2.11584	3.55617	0.894794	0.32111	0.334077	19.9687	2.84753	1.24973	0.440412	6.12842	0.0691119	1.20314	0.94256	13.7004	0.00944712	13.4583	0.24247	0.270075	1.09486	0.254875	0.249571	0.0951864	1.75212	3.00753
7	Malignant neoplasm of bronchus and lung	C34	0.34923	0.218519	0.140228	94.5402	3.89474	0.690388	1.73075	0.931114	100	0.879511	0.77425	2.97233	0.381795	0.432945	0.211761	0.510489	1.53033	1.9784	13.2271	2.17086	11.1989	1.0209	0.0966429	2.58704	4.82603	1.52751	1.36214	1.65016	28.3312	4.08786	1.74159	0.582498	7.98599	0.0345761	2.33423	1.83614	20.6994	0.0565885	19.1454	0.288162	0.38919	1.92926	0.625652	0.330702	0.16153	2.71248	4.00649
8	Malignant melanoma of skin	C43	0.136257	0.0629101	0.0796576	97.0711	1.31555	0.233037	0.575495	0.295568	0.660295	100	4.96555	1.85089	0.279346	0.357317	0.189605	0.950868	0.343214	0.855538	10.0208	1.09099	7.41618	4.87702	0.0497542	0.485554	1.10763	0.922556	0.304741	0.247404	19.3841	3.342	0.851506	0.440286	4.15626	0.00839432	0.864072	0.711825	14.2725	0.0242496	12.8975	0.199855	0.145592	1.10429	0.251792	0.341779	0.0933196	1.18517	3.64557
9	Other malignant neoplasms of skin	C44	0.366707	0.15559	0.233855	93.7853	2.31195	0.215131	0.617973	0.406689	0.733937	6.28336	100	1.78913	0.235175	0.312532	0.168703	0.960671	0.30289	0.555096	2.90913	2.31558	7.26417	3.07868	0.06924	0.806485	2.05184	1.18278	0.567711	0.464264	20.3729	3.17087	0.837495	0.581523	4.73793	0.0159798	0.874633	1.02932	14.9208	0.067123	14.8377	0.229334	0.292174	1.31927	0.331031	0.280109	0.125676	1.95516	3.54951
10	Malignant neoplasm of breast	C50	0.155632	0.0764434	0.0841403	97.6723	1.02513	0.207494	0.77584	0.356203	0.88036	0.725583	0.555593	100	0.667968	0.708306	0.132545	0.598043	0.34951	0.597094	11.7996	0.694033	7.87272	4.63563	0.0907852	0.737562	1.30622	0.736019	0.790803	0.208546	20.3307	3.4211	1.16633	0.454707	5.8002	0.0293579	0.776708	0.795203	14.2987	0.0252343	16.3343	0.17008	0.179791	1.49064	0.31043	0.265474	0.0816748	1.53528	6.37305
11	Malignant neoplasms of female genital organs	C51–C52; C56–C58	0.307099	0.147651	0.163972	96.0658	2.95795	0.482471	1.79898	0.726709	0.777411	0.757615	0.505645	4.57518	100	6.87183	0.113415	0.651532	0.667867	0.661198	12.3168	0.838144	11.0592	3.53837	0.20276	2.78799	3.73119	1.14267	1.07341	0.264328	22.2492	4.16385	1.41536	0.771068	6.03708	0.0919752	1.25977	1.89081	14.1163	0.0192575	15.1915	0.19451	0.21028	1.44906	0.212887	0.461698	0.153085	1.62616	4.25402
12	Malignant neoplasm of cervix uteri, corpus uteri and part unspecified	C53–C55	0.271191	0.117655	0.158219	96.0631	1.46666	0.227702	1.12252	0.374666	0.55085	0.605108	0.419808	3.04283	4.29857	100	0.130957	0.585168	0.63513	0.536904	4.99593	0.734166	11.779	6.72054	0.116291	1.86035	2.39128	0.986334	0.620411	0.308368	23.2816	3.63069	1.35325	0.566732	9.52738	0.0542732	0.996788	1.34481	16.1906	0.030776	13.1404	0.0751781	0.279845	1.22063	0.234153	0.228306	0.116356	1.26107	3.78644
13	Malignant tumor of male genitalia	C60, C62–C63	0.361133	0.0818789	0.290707	101.485	2.38645	0.368986	0.667781	0.416625	0.601092	0.716793	0.505695	1.28822	0.158203	0.292528	100	1.60419	0.782811	0.407154	13.7482	1.42178	7.63351	2.88967	0.0625227	1.2663	1.73273	1.04241	0.951638	0.564924	25.4693	3.21949	0.961455	0.352883	5.8526	0.0208361	3.59639	4.1021	15.3129	0.0215656	14.59	0.214166	0.29796	1.34873	0.222502	0.239206	0.151448	1.83652	3.36464
14	Malignant neoplasm of prostate	C61	0.127152	0.070829	0.0588372	95.5268	0.640732	0.249459	0.823342	0.295011	0.280678	0.710367	0.568968	1.13569	0.177511	0.25442	0.320224	100	1.77162	0.45703	4.20207	0.555336	4.91196	1.0805	0.0869755	1.39946	1.78186	0.7204	0.312579	0.213617	20.7992	3.06126	1.08694	0.330169	3.93545	0.0345028	0.752972	0.659055	15.721	0.0181212	14.6474	0.205887	0.170581	1.34389	0.261151	0.247666	0.0981097	1.23082	3.98487
15	Malignant neoplasms of urinary tract	C64–C68	0.171228	0.126392	0.0473132	93.693	1.94514	0.598476	1.39424	0.790397	2.19238	0.654075	0.457687	1.70182	0.469785	0.714694	0.395265	4.44302	100	1.02157	8.80237	1.21256	15.9039	8.18591	0.179645	3.0013	4.60135	1.16188	0.662892	0.368516	26.7423	4.49526	1.47173	0.50398	8.72495	0.0507365	1.64934	1.34139	19.6178	0.0290621	15.2023	0.220072	0.142911	1.22737	0.255769	0.248787	0.164702	1.81866	3.62494
16	Brain cancer c	C71, C75.1–C75.3, D33.0–D33.2, D35.2–D35.4, D43.0–D43.2, D44.3–D44.5 (brain). C70, D32, D42 (brain membrane). C72, D33.3–D33.9, D43.3–D43.9 (cranial nerve, spinal cord)	0.361085	0.211027	0.170257	97.1374	24.2352	0.539627	0.706754	0.317499	1.90279	1.09705	0.564209	1.95142	0.3126	0.406438	0.138122	0.788584	0.686367	100	5.03496	1.91076	6.11923	1.69029	0.118771	0.840751	2.08566	1.11163	0.576813	0.339842	33.7532	7.26714	1.45823	0.55264	7.03904	0.117171	12.4275	3.63903	18.7118	0.0573677	37.2364	1.67096	0.552133	3.23032	0.667454	0.751451	0.620023	12.2491	5.05063
17	Malignant neoplasms of ill-defined, secondary and unspecified sites, and of independent (primary) multiple sites	C76–C80, C97	0.421075	0.196276	0.246493	95.9438	13.4558	3.24888	9.74787	5.79402	7.62269	7.70116	1.76733	22.761	3.4874	2.26156	2.79505	4.23999	3.54037	3.01742	100	12.3997	12.3366	1.8784	0.155118	3.63489	5.07995	1.45554	1.78798	0.692338	24.9717	6.10224	1.39318	0.581212	6.81617	0.0809658	2.80388	2.33728	14.7897	0.0306085	18.6346	0.366879	0.228232	1.5454	0.3187	0.321799	0.136704	2.51298	4.32978
18	Malignant neoplasms, stated or presumed to be primary, of lymphoid, haematopoietic and related tissue	C81–C96	0.844605	0.313637	0.573297	96.063	5.06249	0.987617	0.952232	0.366052	1.6242	1.08778	1.82632	1.7661	0.308048	0.431917	0.375041	0.74583	0.633596	1.4862	16.095	100	17.3485	0.878411	0.998426	4.74035	7.56846	2.54807	3.4926	1.54593	22.8575	5.51478	1.19479	0.672934	6.00806	0.0764201	2.02703	2.5035	13.2904	0.031859	18.6034	0.541119	0.295625	1.67453	0.359542	0.275601	0.180257	2.05537	3.80381
	D – In situ and benign neoplasms, and neoplasms of uncertain or unknown behavior and diseases of the blood and blood-forming organs and certain disorders involving the immune mechanism	D00–D09; D55–D59; D60–D67; D80–D89	0.680507	0.411617	0.330334	17.6596	1.52158	0.691464	2.17165	0.714139	1.4316	1.26151	0.977899	3.38974	0.694424	1.18308	0.343528	1.11153	1.42029	0.810868	2.73726	2.9672	100	17.0604	2.64485	12.6931	39.5407	22.0275	7.68531	6.67534	30.3997	4.64407	1.61802	0.901059	10.8284	0.099264	1.79631	2.15133	21.7249	0.0598215	22.1395	0.50176	0.605327	2.86563	0.535517	0.494967	0.202017	3.36819	4.60693
19	In situ neoplasms	D00–D09	0.369548	0.138626	0.24901	31.8242	2.42403	0.275425	0.665812	0.694694	0.760129	4.83975	2.4152	11.562	1.29373	3.92838	0.758494	1.42296	4.25148	1.30789	2.42628	0.873951	99.0707	100	0.10144	0.698649	1.43686	0.934495	0.357392	0.337193	21.3923	3.34271	1.10245	0.539771	6.15597	0.0304852	1.04922	0.795711	15.7567	0.0415474	14.7147	0.213139	0.23691	1.35486	0.233164	0.302661	0.107943	1.56345	4.23628
20	Hemolytic anemias	D55–D59	1.55906	1.02388	0.73322	12.0763	0.673277	0.113888	0.885643	0.338193	0.466364	0.31998	0.353419	1.49419	0.479811	0.440831	0.106311	0.752935	0.604502	0.594871	1.29749	6.42308	99.3091	0.657129	100	4.50229	19.7725	6.28273	3.05549	1.17879	27.9173	5.36312	2.00874	0.72465	9.55375	0.06207	1.94417	4.14694	15.2375	0.031026	19.2726	0.613556	0.250044	2.03476	0.417098	0.32919	0.055656	2.47962	4.26107
21	Aplastic and other anemias	D60–D63	0.781477	0.530118	0.321895	24.9166	2.64316	1.75219	3.81131	1.51549	2.56099	0.63977	0.842026	2.46981	1.35589	1.44669	0.441932	2.43475	2.07376	0.864681	6.244	6.27314	98.0603	0.92868	0.926128	100	26.2563	4.32427	2.33587	0.667733	31.3337	4.87222	1.54126	1.07704	12.5062	0.161804	2.29129	2.73752	21.7943	0.0872856	22.9395	0.568523	0.898917	3.3752	0.526223	0.372209	0.254913	3.79795	4.18212
22	Other anemias	D64	0.759974	0.496556	0.31729	15.7524	1.31278	1.04357	3.86426	0.824106	1.54755	0.46726	0.691071	1.41702	0.587121	0.600511	0.194554	1.01123	1.02989	0.691668	2.82718	3.24797	99.2355	0.613706	1.32091	8.52799	100	2.92638	1.4106	0.520299	33.7731	5.44441	1.98367	1.09953	14.904	0.124921	2.11076	2.40445	23.8368	0.0551375	24.7189	0.507344	0.977768	4.39	0.717958	0.49949	0.192924	4.57114	4.14653
23	Coagulation defects, purpura and other hemorrhagic conditions	D65–D69	0.866142	0.566369	0.422641	9.80756	0.918636	0.394646	0.863005	0.376105	0.886596	0.713632	0.724552	1.45947	0.325834	0.45026	0.213282	0.750999	0.471188	0.670501	1.46613	1.97565	99.6512	0.728897	0.75693	2.5333	5.29202	100	2.71547	0.826132	32.6599	4.09158	1.42211	0.784688	8.44717	0.107905	1.62102	2.4377	24.6073	0.0695839	23.8899	0.676775	0.358853	1.80681	0.583692	0.677048	0.272789	3.28109	5.53104
24	Other diseases of blood and blood-forming organs	D70–D77	0.641246	0.367575	0.319383	21.1739	2.23727	0.617019	0.957658	0.38493	2.25273	0.67235	0.990974	4.40313	0.872196	0.806709	0.555094	0.923782	0.765887	0.992102	5.1304	7.71881	99.139	0.794951	1.04971	3.9014	7.26678	7.74318	100	1.33651	32.2624	5.14941	2.02008	0.752123	10.182	0.118253	2.09185	2.78573	22.6065	0.11639	24.0159	0.604726	0.375396	2.77275	0.409814	0.543778	0.273415	3.29506	5.25685
25	Certain disorders involving the immune mechanism	D80–D89	0.475961	0.166658	0.320723	14.413	1.34784	0.307822	0.680329	0.464816	3.16775	0.633873	0.941042	1.37179	0.249716	0.466131	0.382628	0.738025	0.494819	0.678795	2.3077	3.96703	99.9659	0.870767	0.470138	1.29578	3.12343	2.7351	1.55162	100	29.201	5.38878	1.52849	1.09804	9.43713	0.0906281	2.29836	2.89639	18.9363	0.209591	22.1106	0.899914	0.239728	1.57708	0.407892	0.496703	0.209757	2.44978	5.23216
	E – Endocrine, nutritional and metabolic diseases	E00–E14; E20–E29; E31–35; E70–E78; E84–E85; E88–E89	0.210804	0.105066	0.111665	6.47366	0.878465	0.1572	0.509156	0.244976	0.510648	0.434416	0.36648	1.18622	0.189244	0.319778	0.159078	0.641166	0.333924	0.646228	0.766236	0.531622	4.34636	0.493783	0.104077	0.578352	1.95117	1.03258	0.357104	0.274721	100	15.7659	4.88265	3.1399	27.0453	0.138845	3.79129	3.01802	71.6884	0.13631	19.0265	0.239308	0.259731	2.04512	0.338644	0.300137	0.127231	2.21599	4.01904
26	Diseases of the thyroid c	E00–E04, E06, E07	0.18178	0.112448	0.0770009	8.65931	2.85988	0.168728	0.48519	0.230453	0.460828	0.499346	0.375653	1.31419	0.230528	0.321049	0.127126	0.61915	0.354585	0.857788	1.20072	0.834413	4.12352	0.503794	0.125901	0.55653	1.93206	0.793741	0.351712	0.317211	91.0306	100	-0.919428	1.53029	9.41037	0.0556225	2.37939	4.02921	22.6254	0.0275442	17.351	0.233882	0.283384	2.18012	0.369121	0.34737	0.114255	2.1898	4.43666
27	Thyrotoxicosis c	E05	0.218887	0.149097	0.075418	6.90979	0.893523	0.170378	0.540199	0.323036	0.622835	0.403918	0.31566	1.422	0.248377	0.380128	0.120749	0.697658	0.367506	0.541211	0.864078	0.570062	4.54395	0.528442	0.149074	0.556729	2.22165	0.874885	0.436454	0.284044	88.5246	-2.81619	100	1.07067	8.88528	0.0486889	2.05396	3.10835	17.911	0.0181721	15.6632	0.260249	0.280727	1.96168	0.345409	0.319128	0.147148	1.67214	4.19895
28	Diabetes type 1 c	E10	0.200609	0.116746	0.0866069	5.19967	0.495144	0.180836	0.433308	0.20408	0.372652	0.374966	0.392934	1.00284	0.241977	0.285095	0.0795267	0.390534	0.225511	0.366841	0.645292	0.574749	4.52189	0.463579	0.0959977	0.694979	2.19859	0.863216	0.290099	0.364733	100.859	8.58523	1.91168	100	0.130946	0.00059581	1.78331	1.53069	45.3174	0.386607	19.7108	0.239427	0.314005	1.69483	0.382557	0.394146	0.132589	2.1055	2.50673
29	Diabetes type 2 c	E11	0.218258	0.145485	0.0800811	5.84472	0.53598	0.160916	0.646062	0.27224	0.49575	0.331548	0.303197	1.21672	0.18182	0.467526	0.126187	0.431358	0.379504	0.451342	0.72977	0.492197	5.32421	0.507443	0.123708	0.794553	2.93974	0.904415	0.384604	0.306269	87.1877	5.19076	1.54844	-0.0169273	100	-0.0137266	2.02947	1.1517	59.0238	0.0327889	19.174	0.27433	0.25752	2.66254	0.313327	0.262097	0.113387	2.14233	3.31534
30	Diabetes others c	E12–E14	0.460105	0.277977	0.182943	9.53766	1.44754	0.835943	1.1588	0.658956	0.456358	0.148067	0.223992	1.32545	0.595109	0.562272	0.0969155	0.814847	0.467228	1.60419	1.85105	1.3456	10.2305	0.540336	0.169752	2.15199	5.12898	2.44966	0.941399	0.621441	92.3761	6.46262	1.79516	0.0124144	-2.50834	100	5.0358	2.8815	28.7316	0.808186	23.6624	0.696939	0.571681	2.67814	0.732163	0.267655	0.541495	3.59126	3.04356
31	Disorders of other endocrine glands	E20–E35, except E30	0.355792	0.185604	0.193242	16.7199	1.57816	1.03131	1.1311	0.44797	1.20043	0.592227	0.47543	1.36656	0.318334	0.403299	0.652068	0.697105	0.592476	6.64373	2.5019	1.39327	7.23896	0.725136	0.207557	1.19043	3.3902	1.43661	0.650138	0.615274	98.2577	10.7371	2.95088	1.43699	16.508	0.196653	100	6.2768	23.6152	0.102433	23.8153	0.584356	0.439096	4.05817	0.569557	0.326631	0.217924	3.01111	5.28886
32	Metabolic disorders	E70–E77; E79–E83; E85, E88–E89;	0.713748	0.373328	0.362506	15.0917	3.42501	0.52145	0.878685	0.424271	1.14123	0.589872	0.675557	1.68381	0.577232	0.657027	0.898725	0.736413	0.582413	2.35068	2.5203	2.07914	10.4604	0.664894	0.535145	1.71826	4.6599	2.61114	1.04639	0.937113	94.6528	21.8883	5.39073	1.49075	11.4147	0.135963	7.58422	100	23.21	0.102684	24.3064	0.402336	0.584502	3.18732	0.613542	0.435986	0.212236	3.72501	5.23504
33	Disturbances in lipoprotein circulation and other lipids c	E78	0.175759	0.0662788	0.112957	5.60199	0.488412	0.1046	0.466338	0.222033	0.501345	0.429364	0.360032	1.11089	0.156289	0.295681	0.12377	0.653956	0.329275	0.463072	0.585129	0.394552	4.16409	0.488587	0.0723732	0.537291	1.84521	1.0502	0.334601	0.23502	96.7368	4.90748	1.18667	1.85743	24.629	0.0549562	1.13154	0.917913	100	0.0237243	19.629	0.220258	0.229316	1.88128	0.32591	0.278558	0.119859	2.25467	3.95263
34	Cystic fibrosis c	E84	0.419476	0.100499	0.319319	7.56977	1.19445	0.150689	0.400731	0.107096	0.879626	0.502686	1.1	1.34332	0.147368	0.376552	0.118272	0.513944	0.316123	0.92661	0.826824	0.662395	7.28428	0.8678	0.100086	1.36987	2.68005	1.86339	1.09288	1.69513	106.403	3.80951	0.794989	9.41282	8.21202	0.953262	3.09436	2.56692	15.9578	100	16.8304	0.224807	0.935591	1.73721	0.159554	0.113762	0.204796	2.04574	4.41067
	G – Diseases of the nervous system	G00–G14; G20–G32; G35–G37; G40–47; G50–64; G70–73; G80–G83; G90–G99	0.323046	0.203721	0.13412	6.93468	0.650696	0.146706	0.492956	0.256805	0.508831	0.452026	0.414268	1.47611	0.197267	0.272334	0.135723	0.695929	0.281015	1.0375	0.859033	0.660137	4.6322	0.52208	0.106185	0.617818	2.06627	1.09727	0.386804	0.306261	28.0865	4.08308	1.16083	0.820145	8.20144	0.0478533	1.23434	1.04253	21.4398	0.0286589	100	1.37992	1.82009	10.1473	1.9215	2.36345	0.822416	11.1343	26.6679
35	Inflammatory diseases of the central nervous system	G00–G09	1.1773	0.479006	0.763054	9.84328	0.83631	0.246168	0.56526	0.338422	0.555633	0.513388	0.467171	1.12762	0.184325	0.114971	0.14551	0.713805	0.296739	3.34366	1.22694	1.39273	7.57022	0.552169	0.245281	1.10608	3.05328	2.24596	0.703751	0.902029	25.9505	4.00425	1.40442	0.722518	8.50345	0.101878	2.18805	1.24668	17.9525	0.027859	98.4823	100	1.18832	2.94407	0.956698	2.53484	3.14699	10.7706	5.88299
36	Systemic atrophies primarily affecting the central nervous system and other degenerative diseases	G10–G14, G30–G32	0.343902	0.246345	0.119996	5.53154	0.477757	0.178661	0.328814	0.277335	0.552429	0.274403	0.437892	0.88237	0.146458	0.312266	0.148897	0.443257	0.141906	0.81429	0.562164	0.560449	6.73402	0.451253	0.0734728	1.28911	4.33011	0.876727	0.321604	0.17659	21.4287	3.577	1.11574	0.69709	5.96076	0.0615686	1.21117	1.33441	14.3687	0.0854884	95.8337	0.876349	100	7.26666	2.68519	1.88818	0.770315	8.11997	3.63958
37	Parkinson’s disease c	G20, G21, G22, F02.3	0.580303	0.438925	0.172551	6.12153	0.568213	0.168488	0.459703	0.202932	0.495297	0.376193	0.357361	1.30766	0.182442	0.246037	0.121708	0.621854	0.219932	0.862645	0.68806	0.573981	5.77512	0.466282	0.108302	0.876445	3.52439	0.798089	0.430258	0.210147	29.0348	4.95123	1.40915	0.680232	10.9141	0.0521882	2.02855	1.31743	20.0371	0.0286373	96.8344	0.39262	1.31681	100	4.51659	0.739207	0.235239	9.84453	5.74426
38	Extrapyramidal and movement disorders	G23–G26	0.394008	0.222435	0.173236	6.96648	0.620727	0.0990839	0.565944	0.251128	0.850488	0.456216	0.475612	1.44188	0.142361	0.250831	0.106645	0.641058	0.243458	0.942757	0.752751	0.653509	5.71093	0.42624	0.117633	0.722885	3.04897	1.36694	0.336496	0.288432	25.91	4.4486	1.31537	0.814381	6.90868	0.0755227	1.5051	1.34141	18.619	0.0139351	96.7942	0.675146	2.56873	23.829	100	1.31765	0.407599	11.356	7.8219
39	Sclerosis	G35	0.0119906	-0.00478169	0.016667	5.36314	0.452447	0.0754198	0.330196	0.200752	0.36736	0.505171	0.328962	1.0159	0.251618	0.199743	0.0935368	0.501253	0.193419	0.865987	0.620417	0.40901	4.3161	0.45132	0.0757162	0.417666	1.73898	1.29363	0.364286	0.286554	19.7205	3.43406	0.993265	0.684455	4.80791	0.0225034	0.704414	0.777621	13.7976	0.00809352	97.1405	1.45976	1.47413	3.19012	1.07509	100	15.2413	7.33389	4.82644
40	Demyelinating diseases of the central nervous system	G36–G37	0.143415	0.0904909	0.0521031	7.3036	0.420117	0.170143	0.430009	0.222449	0.520838	0.400925	0.42823	0.911989	0.242386	0.295268	0.172006	0.573544	0.370967	2.07473	0.765306	0.776311	5.10968	0.467718	0.0371916	0.829619	1.94869	1.51381	0.532039	0.351539	23.4648	3.28566	1.3281	0.668957	5.96858	0.132355	1.36475	1.09961	16.5772	0.0424353	98.1443	5.26219	1.74609	2.94933	0.96575	44.2496	100	6.68492	5.96403
41	Epilepsy c	G40–G41	0.699917	0.563866	0.178231	8.66265	0.690303	0.170988	0.53404	0.303091	0.647953	0.377243	0.49336	1.25694	0.190895	0.237351	0.15459	0.534744	0.303799	3.03896	1.04186	0.656228	6.30546	0.501892	0.122844	0.916138	3.40768	1.34975	0.475301	0.304303	29.25	4.63243	1.11964	0.787307	8.23837	0.0650671	1.39776	1.4306	22.0465	0.0314138	98.5186	1.33533	1.36488	9.1294	1.9948	1.57893	0.495625	100	7.12091
42	Migraine c	G43	0.189995	0.114007	0.0811888	6.59133	0.515973	0.112054	0.417394	0.21395	0.395961	0.478653	0.369836	2.14684	0.206576	0.293953	0.116665	0.707535	0.249985	0.519874	0.743448	0.501659	3.58968	0.562488	0.0873188	0.417914	1.29041	0.944994	0.314692	0.269719	22.8178	3.89867	1.16266	0.382978	5.35602	0.022642	1.01922	0.834383	16.7116	0.0280353	99.0119	0.303039	0.253041	2.22071	0.572844	0.430792	0.183774	2.96619	100
43	Other headache syndromes	G44	0.351513	0.22456	0.14474	6.87253	0.688258	0.168883	0.502808	0.223531	0.533133	0.415712	0.381393	1.15093	0.157994	0.269209	0.115852	0.500952	0.3349	1.39547	0.717898	0.702236	4.77595	0.479478	0.151582	0.514657	1.64287	1.51829	0.499621	0.423667	26.9638	4.27133	1.25188	0.464249	6.52105	0.0624162	1.7741	1.34768	19.6234	0.0335012	99.6723	0.996403	0.418886	2.12478	2.95802	0.513594	0.299515	5.21663	35.012
44	Transient cerebral ischemic attacks and related syndromes and vascular syndromes of brain in cerebrovascular diseases	G45–G46	0.228091	0.10554	0.127059	6.72551	0.637999	0.187062	0.578846	0.270001	0.62159	0.462248	0.511874	1.2128	0.184726	0.189689	0.106239	0.689275	0.338317	0.867726	0.722069	0.676861	7.67736	0.479954	0.0970623	0.898865	3.08118	2.95036	0.611639	0.284406	53.8811	4.02497	1.30287	0.759195	8.95569	0.0755119	1.21733	1.31093	51.1048	0.0292328	96.6077	0.363801	0.759623	2.2416	0.56144	0.55041	0.200331	4.34025	5.99713
45	Sleep disorders	G47	0.0964849	0.0589726	0.0421288	6.78247	0.685076	0.128906	0.560071	0.25098	0.58427	0.456934	0.385403	1.25452	0.213531	0.269259	0.15464	0.871026	0.302582	0.756405	0.866898	0.579753	4.33822	0.590674	0.0828431	0.527613	1.6405	1.00362	0.490933	0.427876	35.5374	4.802	1.2018	0.633121	15.0302	0.0781394	1.57098	1.22074	27.3523	0.0430246	99.2274	0.292811	0.492655	4.2906	1.34958	0.435481	0.1725	3.15552	5.55819
46	Disorders of trigeminal nerve and facial nerve disorders	G50–G51	0.464384	0.205044	0.282722	7.83473	1.11508	0.152982	0.530609	0.328812	0.565128	0.439891	0.411014	1.2308	0.230527	0.213587	0.13942	0.585077	0.290258	1.93307	0.870352	0.682089	4.74729	0.517478	0.123832	0.539776	1.89806	1.19849	0.396408	0.56233	27.5583	4.11092	1.19437	0.752544	9.31869	0.0567392	1.29348	0.967478	20.874	0.035298	97.5207	0.89123	0.417834	2.28116	1.7671	1.43241	0.374375	5.49643	6.54507
47	Disorders of other cranial nerves, cranial nerve disorders in diseases classified elsewhere, nerve root and plexus disorders and nerve root and plexus compressions in diseases classified elsewhere	G52–G55	0.337288	0.146751	0.198006	8.81365	1.19874	0.135825	0.620449	0.299524	0.562379	0.546686	0.415282	1.96045	0.304693	0.321289	0.22302	0.868997	0.296672	1.16588	1.54704	1.01175	4.62258	0.577276	0.17364	0.79278	1.77198	1.06995	0.415392	0.398566	26.5194	4.29898	1.25782	0.739613	7.86094	0.0521386	1.29319	1.09457	19.8715	0.0361737	97.1726	0.786908	1.54789	2.55391	0.759115	0.929488	0.435723	3.37246	6.28945
48	Mononeuropathies of upper limb	G56	0.226746	0.151918	0.0832382	5.87518	0.546914	0.125453	0.438559	0.241272	0.464206	0.411539	0.359915	1.26769	0.176796	0.268669	0.13102	0.691867	0.266467	0.489527	0.696367	0.53702	3.68166	0.548154	0.104238	0.413583	1.51993	0.822283	0.310315	0.277494	27.9353	4.13004	1.0533	1.45345	9.79928	0.0335144	1.08718	0.866971	21.2379	0.018125	97.4233	0.254413	0.294259	2.09687	0.496905	0.347806	0.153673	2.07413	4.95197
49	Mononeuropathies of lower limb, other mononeuropathies and mononeuropathy in diseases classified elsewhere	G57–G59	0.366332	0.211108	0.176427	7.06471	0.734068	0.189288	0.571528	0.306697	0.625374	0.534497	0.543233	1.2377	0.139085	0.262485	0.199348	0.841052	0.323063	0.58624	0.781237	0.708668	4.28717	0.617528	0.114964	0.482134	1.6175	1.17271	0.446423	0.33355	26.4082	3.94739	0.97145	0.781102	7.92696	0.060924	1.04045	1.11401	20.2045	0.0254269	97.0578	0.356112	0.468135	2.5893	0.677584	0.634591	0.262489	2.80128	6.07375
50	Polyneuropathies and other disorders of the peripheral nervous system	G60–G64	0.686626	0.286444	0.447482	10.0144	1.15194	0.3144	0.916129	0.409419	0.95241	0.549369	0.597892	1.73894	0.278936	0.392925	0.188784	0.899468	0.445545	0.894231	1.65516	1.77394	8.44014	0.587653	0.183687	1.4302	4.46511	1.58873	0.782386	0.597918	34.0208	4.82345	1.40926	2.75445	15.3163	0.152276	1.76989	2.02327	24.5802	0.0466418	96.7892	0.947983	2.38162	5.78018	1.51104	1.3499	0.948576	5.85848	4.86544
51	Diseases of myoneural junction and muscle	G70–G73	0.275032	0.120867	0.154158	7.73488	1.32887	0.145009	0.506517	0.399646	0.637992	0.476246	0.561369	1.06587	0.187322	0.356657	0.140684	0.500039	0.331152	0.635114	0.820687	1.2691	6.90493	0.542978	0.205128	1.03763	2.95646	1.95035	0.681183	0.614447	29.8211	5.94466	1.89706	1.0048	9.79788	0.13646	1.98409	2.41298	19.5936	0.0540732	98.3061	0.731437	4.42769	3.11067	1.74885	1.02081	0.773406	3.9999	4.95665
52	Cerebral palsy and other paralytic syndromes	G80–G83	0.474697	0.321539	0.166515	8.63941	0.774572	0.178451	0.58919	0.378434	0.506363	0.400973	0.493928	1.39388	0.171103	0.2583	0.154592	0.522596	0.387443	2.47207	1.13793	0.89198	6.62727	0.489704	0.0568534	1.03109	3.47009	1.41197	0.444216	0.536264	25.563	3.47713	1.13307	0.639473	7.80006	0.124266	1.55924	1.50233	18.0214	0.0703489	99.682	3.00677	3.0715	4.22845	2.15166	2.91711	1.97691	18.8501	5.10718
53	Other disorders of the nervous system	G90–G99	0.38762	0.230894	0.182048	11.5245	1.16903	0.210586	0.652074	0.295843	0.682355	0.532141	0.508807	1.74081	0.286063	0.320272	0.180552	1.07736	0.444989	3.64939	1.97871	1.3979	6.45774	0.557541	0.148428	1.03535	3.08113	1.45924	0.544727	0.501865	29.6429	4.25061	1.20428	0.783715	7.70515	0.089833	1.94438	1.48638	22.4066	0.0344409	97.8254	2.28519	2.347	4.25404	1.54553	3.50621	1.79743	11.4983	7.04953
	H – Diseases of the eye and adnexa and diseases of the ear and mastoid process	H02–H06; H17–H18; H25–H28; H31–H32; H34–H36; H40–55; H57; H80,H810; H93, H90–H93	0.233097	0.116252	0.127365	7.25056	0.803589	0.133465	0.545661	0.272133	0.50485	0.47883	0.499032	1.24104	0.183583	0.294112	0.163833	0.771923	0.288267	1.24625	0.773752	0.656252	4.11125	0.530844	0.112671	0.558596	1.77354	0.920252	0.315141	0.327793	28.2175	4.05847	1.38543	2.27976	9.91083	0.0464935	1.19538	0.896415	20.7311	0.0264816	18.6692	0.355321	0.327847	1.83596	0.428628	0.7907	0.265574	2.28588	4.19191
54	Disorders of eyelid, lacrimal system and orbit	H02–H06	0.364205	0.187937	0.178256	8.17961	1.35887	0.0991062	0.524305	0.251164	0.642734	0.581399	1.32852	1.50969	0.194201	0.156232	0.0973048	0.610471	0.247743	1.00498	0.933084	0.86326	4.04624	0.91299	0.093448	0.411275	1.37115	0.830889	0.304562	0.460492	29.0605	3.84147	5.4192	0.814586	7.15637	0.0378763	1.15119	1.45116	19.6806	0.0359192	19.353	0.31781	0.129271	2.14409	0.615194	0.349472	0.0830276	1.96593	4.53314
55	Corneal scars and opacities	H17	0.419831	0.19194	0.273847	7.05244	0.88406	0.287776	0.626762	0.11619	0.825844	0.395874	0.503179	1.31783	-0.0345473	0.438664	0.117441	0.740083	0.365829	0.883482	0.594695	0.858285	5.17107	0.516491	0.269579	0.537051	2.50848	0.935887	0.218702	0.726603	25.4734	4.06544	1.21661	1.01096	8.85681	-0.00771861	1.19179	1.12082	19.3245	0.0509035	18.1416	0.155963	0.162135	1.84017	0.452856	0.423566	0.23948	2.38572	4.22834
56	Other disorders of cornea	H18	0.28495	0.150993	0.156757	6.47073	0.679314	0.137105	0.445612	0.292633	0.552827	0.36637	0.508945	1.19675	0.115334	0.182175	0.183345	0.735659	0.364915	0.620765	0.811681	0.676108	4.45683	0.548164	0.101984	0.652121	2.39171	0.643328	0.293656	0.312204	24.8327	4.23206	1.41378	1.61318	7.10724	0.0966016	0.965348	1.09346	17.7807	0.0157827	16.6859	0.330326	0.226157	1.55892	0.395	0.367983	0.137518	1.75275	4.14417
57	Diseases of the eye lens (cataracts)	H25–H28	0.254009	0.122191	0.142434	6.61588	0.736458	0.127587	0.594144	0.378298	0.619854	0.375579	0.585561	1.33754	0.183815	0.276791	0.115332	0.694933	0.269177	0.520887	0.798935	0.679122	3.90652	0.486458	0.112813	0.526481	1.82601	0.765072	0.300527	0.304608	27.5473	3.74193	1.12879	1.52138	10.5847	0.0464798	0.942593	0.862386	21.441	0.0293645	15.8184	0.240847	0.0712698	1.98768	0.400196	0.348315	0.121939	1.94858	3.6624
58	Disorders of the choroid and retina	H31–H32	0.915024	0.276501	0.692016	12.946	5.63971	0.137942	0.617537	0.23079	0.723456	0.9978	0.642347	1.84746	0.345252	-0.0827811	0.05712	0.663001	0.652268	1.19744	1.49836	1.19071	5.2819	0.769037	0.0950389	0.797392	2.31736	0.902299	0.46525	0.676715	24.3925	3.0613	0.654305	1.59578	8.28608	0.045262	1.16234	0.842957	18.6647	0.00436899	17.1329	0.34224	0.317391	1.38352	0.156324	0.515024	0.109829	2.34155	3.95994
59	Retinal vascular occlusions	H34	0.210073	0.103433	0.109877	6.62078	0.744126	0.141127	0.641399	0.249764	0.351553	0.62219	0.695198	1.01865	0.101987	0.359659	0.106947	0.776007	0.231355	0.664045	0.586298	0.635331	8.0227	0.478494	0.182408	0.977827	2.62283	3.91584	0.604587	0.203659	37.5254	3.38905	1.1594	1.11991	11.6819	0.0512629	1.05635	0.895476	32.2294	0.00923828	19.7068	0.195518	0.253349	1.55085	0.527863	0.647583	0.220163	2.2342	3.54044
60	Other retinal disorders	H35	0.223717	0.115539	0.122692	6.9568	0.759961	0.13879	0.663509	0.308541	0.539499	0.498217	0.589557	1.32339	0.160493	0.235002	0.144775	0.761936	0.355172	0.69621	0.730887	0.64553	5.01275	0.516154	0.137302	0.83605	2.51554	1.0201	0.306216	0.312523	26.6059	4.04349	1.20356	1.84621	8.99812	0.0402584	1.17554	0.848643	19.9968	0.0209081	16.9974	0.263031	0.265046	1.73878	0.343537	0.479208	0.160572	1.94433	3.73887
61	Retinal disorders in diseases classified elsewhere	H36	0.315606	0.220538	0.094828	5.93703	0.530878	0.181142	0.54152	0.241073	0.784965	0.325299	0.378034	1.0203	0.226288	0.401715	0.0872364	0.195641	0.314533	0.506818	0.94718	0.681819	7.83054	0.510204	0.142462	1.30683	4.77073	1.36397	0.394792	0.46652	88.497	6.48577	1.79403	32.4681	61.8618	0.117315	2.53657	1.82961	62.3195	0.0521649	23.6637	0.342662	0.358376	2.50967	0.458335	0.307227	0.142126	2.6312	2.68566
62	Glaucoma c	H40–H42	0.166433	0.0854357	0.0846315	5.72251	0.604438	0.0848336	0.447411	0.16695	0.379557	0.470425	0.528079	1.15924	0.168476	0.277997	0.132265	0.676319	0.175612	0.491367	0.538966	0.476737	3.47069	0.518322	0.0758515	0.430592	1.36555	0.72881	0.254341	0.373877	25.6629	3.39904	1.3234	1.38883	10.0561	0.0409324	0.971971	0.658439	19.1919	0.0211581	14.9442	0.212507	0.186998	1.51403	0.282192	0.343695	0.120119	1.81832	3.59914
63	Disorders of the vitreous body and globe	H43–H45	0.290126	0.120646	0.210691	6.2819	0.89741	0.0929266	0.546967	0.151062	0.394953	0.397463	0.311568	1.37336	0.247043	0.332069	0.152239	0.494242	0.104133	0.48798	0.770123	0.928889	4.48793	0.561458	0.0854667	0.821991	1.87982	0.931293	0.258976	0.515232	27.8946	3.97494	1.26628	4.25798	10.7202	0.019513	1.09994	0.911898	20.7907	0.0182243	17.0588	0.380198	0.138661	1.37897	0.438763	0.316682	0.141141	1.72832	4.08176
64	Disorders of optic nerve and visual pathways	H46–H48	0.207331	0.113266	0.104138	6.8417	0.707209	0.134703	0.38636	0.245932	0.318146	0.424974	0.423769	1.19745	0.156513	0.300587	0.156172	0.629241	0.207996	1.5913	0.770555	0.715297	3.25737	0.436755	0.0843298	0.457598	1.1907	0.768548	0.27528	0.364773	23.0717	3.50956	1.94079	0.649575	6.22952	0.0450258	1.4532	0.860457	16.2144	0.019927	21.7881	0.578792	0.426501	2.17683	0.62637	1.35592	0.567027	2.8125	4.78041
65	Disorders of ocular muscles, binocular movement, accommodation and refraction	H49–H52	0.207331	0.113266	0.104138	6.8417	0.707209	0.134703	0.38636	0.245932	0.318146	0.424974	0.423769	1.19745	0.156513	0.300587	0.156172	0.629241	0.207996	1.5913	0.770555	0.715297	3.25737	0.436755	0.0843298	0.457598	1.1907	0.768548	0.27528	0.364773	23.0717	3.50956	1.94079	0.649575	6.22952	0.0450258	1.4532	0.860457	16.2144	0.019927	21.7881	0.578792	0.426501	2.17683	0.62637	1.35592	0.567027	2.8125	4.78041
66	Visual disturbances	H53	0.320018	0.191329	0.147664	10.6185	0.806651	0.211789	0.417077	0.260731	0.565665	0.50916	0.395241	1.33363	0.228649	0.272616	0.137172	0.682643	0.291616	4.92273	1.01305	0.811851	5.64609	0.571439	0.121775	0.680619	2.20161	1.71438	0.528374	0.418652	32.9094	5.1253	2.34285	0.933906	8.38856	0.070336	3.84211	1.8541	23.8075	0.0173295	30.5771	0.836195	0.542193	2.90195	0.745002	1.92606	0.683765	6.06838	6.25285
67	Blindness and partial sight	H54	0.466929	0.237204	0.261815	11.2802	1.20799	0.392769	1.9676	0.821367	0.573683	0.498185	0.56728	1.27112	0.404077	0.373918	0.184406	0.771472	0.296779	2.90687	1.00982	0.788731	9.9431	0.505343	0.180803	1.5886	6.2131	1.81932	0.605621	0.407889	30.2353	4.90036	1.24951	2.05276	10.1904	0.126241	2.86666	1.60285	20.6415	0.0357231	33.1952	0.835127	1.2608	3.6255	0.911796	2.11142	0.830522	7.57709	5.5417
68	Nystagmus and other irregular eye movements and other disorders of eye and adnexa	H55, H57	0.343883	0.167664	0.212922	9.80261	1.65662	0.165928	0.635675	0.232412	0.425862	0.638907	0.602847	1.4095	0.160851	0.267321	0.155055	0.651685	0.366072	2.50589	1.01265	1.17428	5.48064	0.550673	0.208689	0.662675	1.82907	1.38364	0.499948	0.916604	31.6968	4.90678	2.68047	2.86273	9.19875	0.0955741	2.49798	1.68818	20.6636	0.0649664	27.3756	0.729748	0.647191	2.03383	0.761019	2.12702	0.754735	3.6092	6.26811
69	Otosclerosis	H80	0.206054	0.0853664	0.122401	5.85375	0.661441	0.168248	0.360962	0.185805	0.353986	0.381233	0.362607	1.25849	0.176118	0.285478	0.0934298	0.682377	0.224549	0.82045	0.497485	0.597111	2.55567	0.404212	0.104266	0.330074	1.11398	0.543973	0.161755	0.218841	20.0569	2.99143	0.997531	0.551666	4.67707	0.0218636	0.693927	0.512582	15.2308	0.0245281	14.8966	0.230558	0.281351	1.38996	0.254675	0.28738	0.145914	1.36176	4.02633
70	Ménière’s disease c	H810	0.126093	0.0370095	0.101335	6.43887	0.672331	0.075684	0.543493	0.131864	0.427314	0.491321	0.44531	1.17221	0.124317	0.220399	0.107278	0.830645	0.263936	1.31967	0.56656	0.445229	2.97651	0.537746	0.0760919	0.28832	1.08387	0.662821	0.321448	0.190685	25.7029	4.52195	1.04222	0.534781	6.41752	-0.000829145	0.894678	0.77446	19.4789	0.0273758	20.7062	0.262295	0.393328	1.79694	0.356341	0.330295	0.203633	1.66564	5.98331
71	Other diseases of the inner ear	H83	0.114008	0.0738709	0.0409158	6.87439	0.783249	0.123074	0.406227	0.218282	0.549755	0.48755	0.280028	1.10712	0.169738	0.278841	0.182182	1.30716	0.342153	0.954259	0.72431	0.386139	2.83	0.590066	0.0716947	0.376126	0.985721	0.555553	0.237987	0.259463	24.4323	3.35746	1.08612	0.496358	6.12001	0.0397776	0.673073	0.574609	19.3756	0.0127098	16.6994	0.207667	0.184935	1.33557	0.306238	0.25142	0.114259	1.59988	3.86634
72	Conductive and sensorineural hearing loss	H90	0.219535	0.112053	0.125761	7.96696	0.969125	0.145551	0.486287	0.248134	0.488256	0.439737	0.457269	1.28612	0.164471	0.243789	0.136645	0.882424	0.272138	2.00891	0.706073	0.65894	3.55619	0.466664	0.108778	0.52572	1.39783	0.82565	0.326233	0.301204	23.8317	4.19563	1.01726	0.595456	7.00907	0.0529729	0.954414	0.756002	17.3626	0.033671	17.7943	0.648868	0.393083	1.76389	0.393495	0.292035	0.101552	2.13627	4.00566
73	Other hearing loss and other disorders of ear, not elsewhere classified	H910, H912, H913, H918, H930, H932, H933	0.289677	0.0775023	0.237416	11.2894	1.81995	0.225902	0.707541	0.470658	0.854657	0.485485	0.541065	1.4354	0.339576	0.583896	0.858197	0.709954	0.275123	2.6212	1.70073	1.34105	4.26591	0.561111	0.158885	0.756687	1.57702	1.01895	0.360913	0.221618	24.6835	4.42874	1.00175	0.856506	6.58214	0.0148183	1.1639	1.13703	18.2171	0.0177782	19.4813	0.559244	0.389577	1.75541	0.528563	0.582778	0.188363	2.82391	4.09642
74	Presbycusis (age-related hearing loss)	H911	0.171004	0.0926777	0.083499	7.12334	0.686576	0.158493	0.792707	0.252258	0.314747	0.564386	0.654047	1.23318	0.171067	0.306507	0.12945	0.930146	0.338766	0.977459	0.559936	0.573481	4.18244	0.593233	0.107751	0.625556	2.22199	0.630687	0.247301	0.202001	21.5142	3.89281	1.18397	0.545284	5.90735	0.0376096	0.73364	0.581569	15.3463	0.0219729	16.2299	0.252827	0.504335	1.811	0.353861	0.262287	0.109497	1.64451	3.46783
75	Hearing loss, unspecified	H919	0.185886	0.0908528	0.102113	8.08114	0.989594	0.15605	0.557358	0.237016	0.575256	0.513466	0.480739	1.23956	0.177131	0.324292	0.224281	0.906286	0.286562	1.81681	0.878422	0.63849	3.35375	0.494878	0.105965	0.418955	1.38651	0.749174	0.28808	0.240251	24.1462	4.07052	1.09502	0.611468	6.96007	0.0329982	0.928059	0.744841	18.0065	0.0220454	17.8909	0.352153	0.431799	1.76619	0.410838	0.327598	0.125911	2.12508	4.08141
76	Tinnitus	H931	0.191705	0.0892691	0.107385	7.48246	0.779585	0.102376	0.457363	0.290274	0.431645	0.47351	0.329993	1.24233	0.196888	0.320422	0.214422	0.792923	0.314308	1.77823	0.627704	0.567849	3.14097	0.573952	0.103657	0.366579	1.07721	0.748592	0.276042	0.26713	23.6455	4.07908	0.959515	0.42138	5.90807	0.034026	0.865285	0.809087	17.9095	0.0190311	19.0783	0.409721	0.287757	1.69736	0.423223	0.361482	0.173216	1.86175	5.12196
77	Other specified disorders of ear	H938	0.176588	0.0796501	0.104614	6.3507	0.431721	0.0771641	0.570128	0.353881	0.476974	0.500298	0.404562	1.3113	0.222886	0.324059	0.106266	0.805738	0.200987	0.695699	0.640136	0.561084	3.10338	0.58162	0.117217	0.346797	1.31672	0.628811	0.246359	0.229333	23.5012	4.39681	1.02114	0.595855	6.48929	0.0459561	0.778714	0.677593	17.5562	0.02744	16.0284	0.19355	0.342429	1.74108	0.338792	0.25308	0.111113	1.7557	4.1101
	I – Diseases of the circulatory system	I05–I06; I10–28; I30–33;I36–141; I44–I52; I60–I88; I90–I94; I96–I99	0.259661	0.151945	0.118441	6.65539	0.615939	0.172865	0.598317	0.324061	0.511156	0.496317	0.44336	1.33509	0.206736	0.348078	0.137946	0.734045	0.360553	0.500784	0.81221	0.605181	4.7685	0.530431	0.10818	0.642674	2.02913	1.26835	0.389979	0.291475	40.498	4.1232	1.64652	1.0543	12.8666	0.0502721	1.11743	0.972459	33.4059	0.030609	19.9379	0.269393	0.300933	1.88142	0.398322	0.395087	0.152159	2.28755	5.79423
78	Aortic and mitral valve disease c	I05, I06, I34, I35	0.262144	0.154814	0.117633	7.76874	0.515302	0.275137	0.904372	0.329255	0.922719	0.457631	0.748436	1.26676	0.189093	0.312699	0.14118	0.789774	0.3919	0.502861	1.01806	0.944247	11.9076	0.586555	0.436791	2.30476	7.9307	2.03137	0.516129	0.431912	42.5818	4.73742	2.52953	0.692963	10.3789	0.0796024	1.90958	1.30434	37.3341	0.0192162	20.1685	0.423219	0.195393	2.15502	0.485758	0.285917	0.122084	2.59372	3.86202
79	Hypertensive diseases c	I10–I15	0.225245	0.128914	0.104191	6.46549	0.595105	0.164674	0.593483	0.319616	0.476332	0.502064	0.451882	1.26578	0.197678	0.357018	0.128978	0.749731	0.370071	0.472109	0.753163	0.533428	4.4882	0.529611	0.104454	0.651211	2.06776	0.964034	0.37158	0.275153	43.4329	4.25702	1.75032	1.18667	14.9669	0.0519442	1.1455	0.977221	36.0654	0.031653	19.9633	0.236037	0.256699	1.88403	0.397596	0.366576	0.141168	2.10972	6.19997
80	Heart failure c	I11.0, I13.0, I13.2, I42.0, I42.6, I42.7, I42.9, I50.0, I50.1, I50.9	0.305082	0.157383	0.158244	7.44847	0.709375	0.197256	0.683111	0.28913	0.989908	0.41489	0.558792	1.47197	0.232203	0.30048	0.153922	0.339092	0.422809	0.475881	0.940105	1.23632	11.2272	0.558745	0.271048	2.05897	7.14473	1.98114	0.725768	0.464054	53.4796	5.20987	2.84986	0.855937	19.7941	0.131455	1.79765	1.47044	47.6476	0.0391779	19.2015	0.273472	0.341136	2.16077	0.457363	0.30833	0.126054	2.55971	3.22467
80A	Ischemic heart diseases	I20–I25	0.251225	0.125489	0.136229	7.32189	0.633976	0.252845	0.903171	0.37663	0.920693	0.42941	0.529319	1.18867	0.221564	0.339325	0.147237	0.655592	0.454805	0.465568	0.827391	0.68029	8.00694	0.54	0.158104	1.43947	4.78116	1.39275	0.490702	0.353259	65.4586	4.75451	1.73741	0.982612	16.5599	0.0789739	1.73173	1.35648	63.2364	0.0243618	21.0597	0.255839	0.289262	2.29101	0.471944	0.299176	0.135974	2.30446	4.17055
81	Angina pectoris	I20	0.247563	0.128499	0.130688	6.71532	0.553554	0.211669	0.736615	0.254718	0.928216	0.453584	0.468996	1.09133	0.16288	0.275617	0.150325	0.75157	0.390757	0.429171	0.724351	0.560241	6.7941	0.526613	0.148223	1.06851	3.80949	1.29855	0.45042	0.374844	64.5899	4.82028	1.58315	0.977055	16.2905	0.0778929	1.75346	1.30601	62.5212	0.0280422	21.4971	0.22432	0.132685	2.26393	0.456712	0.283988	0.139196	2.09821	4.60581
82	Acute myocardial infarction and subsequent myocardial infarction	I21–I22	0.279986	0.114288	0.174789	6.29299	0.572605	0.15263	0.615038	0.323972	0.783854	0.281252	0.345095	1.03482	0.182877	0.263712	0.142214	0.522524	0.532768	0.448134	0.660889	0.659473	8.07437	0.509932	0.113044	1.63211	5.17888	1.14994	0.428754	0.281564	72.4656	3.83671	1.64072	0.935033	14.2204	0.0874085	1.60246	1.14042	71.666	0.0229002	17.6457	0.239347	0.187087	1.79051	0.346778	0.358991	0.141484	2.162	3.49672
83	AMI complex/other	I23–I24	0.462596	0.323985	0.173282	8.2906	0.662654	0.467946	1.06342	0.361774	0.921964	0.580924	0.55394	0.91679	0.354101	0.275565	0.224259	0.673772	0.617588	0.820139	0.942956	1.00496	11.4576	0.838197	0.259227	2.41107	7.20084	1.76379	0.47847	0.327794	63.1818	5.31545	1.46143	0.780414	16.4697	0.0546419	2.50335	1.43127	60.604	0.00829574	23.1567	0.328972	0.31945	3.05648	0.78434	0.246953	0.21827	2.55319	4.89776
84	Chronic ischemic heart disease	I25	0.252869	0.111287	0.154642	7.9759	0.69583	0.323739	1.12707	0.45024	1.00758	0.433938	0.605446	1.24353	0.279451	0.398199	0.145082	0.593493	0.519	0.469121	0.903997	0.735849	9.59933	0.56133	0.158692	1.86721	6.09282	1.53571	0.515123	0.362697	70.4029	4.8602	1.84467	1.02428	19.2768	0.0962768	1.97814	1.50309	68.9881	0.0228218	21.7156	0.276992	0.370317	2.42042	0.527184	0.3	0.130622	2.49251	3.74916
85	Pulmonary heart disease and diseases of pulmonary circulation	I26–I28	0.483434	0.27982	0.245221	13.9156	1.20078	0.501995	2.00174	0.953616	2.2539	0.564415	0.605024	2.08083	0.666814	0.569658	0.233023	1.09693	0.910801	0.846942	2.89549	2.04298	16.3562	0.721224	0.367659	1.98054	5.85984	7.4875	1.45533	1.0429	31.4545	4.47396	2.30185	0.473999	9.82282	0.125021	2.34831	2.05444	22.7866	0.0587392	21.0882	0.48027	0.427765	2.57567	0.600094	0.354775	0.131505	2.96425	4.59687
86	Acute pericarditis	I30	0.263144	0.0906191	0.187857	7.59992	0.623195	0.152475	0.492195	0.360708	1.00392	0.28428	0.441315	1.25158	0.298544	0.326417	0.198464	0.878576	0.388077	0.435491	0.91537	1.21892	6.10719	0.442718	0.135031	0.828091	2.86733	1.59904	0.510745	0.39735	28.4025	3.09293	1.6405	0.665729	7.43607	0.0702723	1.19179	1.1583	22.3964	0.0388358	18.5476	0.308112	0.345808	1.93162	0.384617	0.261265	0.0801283	1.95508	4.2368
87	Other forms of heart disease	I31–I43, except I34–I35 and I42	0.946074	0.793952	0.263889	10.5416	1.04499	0.22671	1.30293	0.446889	1.41364	0.52995	0.66232	1.47856	0.347706	0.338772	0.145697	0.882086	0.666721	0.657427	1.8258	1.95132	14.731	0.503604	0.781352	2.64622	8.55863	3.30691	1.015	0.819968	39.7372	5.01046	2.22336	0.843197	12.0789	0.0519702	1.74072	1.72643	32.2593	0.0430511	24.1912	1.83018	0.266786	2.74485	0.531744	0.313635	0.125594	3.98325	3.827
88	Atrioventricular and left bundle branch block	I44	0.212254	0.150083	0.0796968	7.09204	0.646078	0.298196	0.744204	0.394928	0.687478	0.503636	0.812639	1.06572	0.263013	0.34702	0.125331	0.534182	0.40043	0.446495	0.651444	0.806083	8.85027	0.472061	0.277695	1.69297	5.39145	1.61452	0.392251	0.506463	37.1992	4.48193	1.80316	0.690292	13.4015	0.0636218	1.45508	1.20141	31.0967	0.0368188	19.9636	0.267822	0.414658	1.88613	0.383444	0.313935	0.139459	2.80026	3.35901
89	Other conduction disorders	I45–46	0.379946	0.260363	0.163335	7.23219	0.738992	0.311125	0.750597	0.407022	0.625871	0.452402	0.589944	1.19359	0.302794	0.399493	0.136582	0.487758	0.483302	0.48444	0.869232	0.906224	8.06492	0.692649	0.157061	1.4996	4.58395	1.5282	0.532656	0.404913	40.5864	4.96442	2.03177	0.736937	10.576	0.0393417	1.58493	1.49403	34.961	0.0232212	24.8531	0.424004	0.673787	2.55693	0.713187	0.283329	0.137018	4.15056	3.87345
90	Paroxysmal tachycardia	I47	0.227656	0.139743	0.102259	7.14062	0.693021	0.212418	0.66036	0.308968	0.689163	0.566804	0.549004	1.39082	0.216439	0.290468	0.129403	0.772313	0.365589	0.421127	0.892677	0.786835	6.40475	0.603025	0.151107	1.03629	3.04356	1.55753	0.464561	0.44253	35.4641	5.00974	3.17134	0.541697	8.502	0.082245	1.39682	1.21517	28.7446	0.0308537	19.1616	0.230034	0.261133	1.7545	0.495965	0.446231	0.165283	2.12125	4.31661
91	Atrial fibrillation and flutter	I48	0.194994	0.117953	0.0847285	8.38639	0.682965	0.292897	0.968624	0.45883	0.910603	0.605127	0.808634	1.52276	0.213848	0.406784	0.137047	0.693595	0.422499	0.475609	1.01968	0.928754	8.73244	0.592389	0.191167	1.55013	4.7749	2.12743	0.513285	0.337682	37.5156	4.30409	3.90628	0.462959	12.3724	0.0933133	1.29356	1.22589	29.7056	0.0308514	18.7523	0.29312	0.388799	1.56112	0.389603	0.244904	0.0995426	2.30884	3.52854
92	Other cardiac arrhythmias	I49	0.223137	0.111001	0.117267	6.94206	0.67371	0.239907	0.719781	0.219104	0.594622	0.611435	0.619037	1.43602	0.208838	0.292925	0.125861	0.628507	0.320564	0.434457	0.712354	0.712563	6.54163	0.632227	0.181979	1.10186	3.30965	1.45144	0.464819	0.419789	35.6165	4.94946	2.60238	0.508129	8.88381	0.0523055	1.38215	1.2206	29.175	0.02114	21.1732	0.263461	0.396533	1.85143	0.429114	0.262326	0.119056	2.52073	4.23828
93	Complications and ill-defined descriptions of heart disease and other heart disorders in diseases classified elsewhere	I51–52	0.411871	0.218119	0.209441	11.1494	1.03492	0.292366	1.38264	0.528015	1.1541	0.799854	1.0077	2.1597	0.355424	0.600991	0.14977	1.04157	0.927397	0.389573	1.53846	0.787187	12.0583	1.01599	0.312378	1.84667	6.24751	2.95983	0.96564	0.829336	46.2602	4.76048	2.24746	0.918709	13.6966	0.0977008	2.15398	1.75055	40.4152	0.019744	23.9567	0.484121	0.291286	2.67595	0.761475	0.428833	0.136251	3.08252	4.52145
94	Stroke	I60, I61,I63–I64, Z501 (rehabilitation)	0.288368	0.164257	0.134969	6.50094	0.67173	0.186108	0.538416	0.204853	0.610902	0.422392	0.440326	1.12951	0.176251	0.197452	0.121785	0.425147	0.369702	1.09323	0.746819	0.551579	8.90722	0.420573	0.126754	1.19768	4.40173	2.95655	0.644364	0.266538	58.406	3.80416	1.59657	0.91256	11.6296	0.0760741	1.23508	1.34891	55.792	0.0354853	35.4563	0.688544	0.799636	2.53035	0.671167	0.671575	0.27724	7.719	4.56869
95	Cerebrovascular diseases	I62, I65–I68	0.353904	0.168394	0.210963	7.25644	0.838735	0.14541	0.596287	0.227346	0.677473	0.37587	0.43937	1.35235	0.17511	0.280314	0.119088	0.466909	0.39412	1.30349	0.810488	0.776043	8.81772	0.550046	0.159754	1.12438	3.91536	3.08983	0.696107	0.341442	51.0858	4.32776	1.42191	0.654491	10.951	0.0689305	1.55325	1.44916	47.4846	0.0537909	45.5834	0.835775	1.52019	2.92028	0.877556	0.731035	0.382007	6.81205	5.86531
96	Sequelae of cerebrovascular disease	I69	0.333609	0.203298	0.141373	7.38678	0.778336	0.288736	0.882994	0.327776	0.653032	0.416319	0.668316	1.19527	0.193424	0.243342	0.123614	0.380085	0.400989	1.14601	0.757618	0.58123	12.2392	0.482902	0.186473	1.93977	7.23948	3.17609	0.620293	0.278207	54.7173	4.07542	1.83371	0.990244	13.5024	0.0891494	1.6098	1.74433	50.8816	0.0352147	44.6615	0.954018	1.76848	3.93929	1.25735	0.696683	0.339735	13.3835	4.72303
97	Atherosclerosis	I70	0.346287	0.213703	0.151728	8.03562	1.02088	0.388829	0.916001	0.376367	1.41899	0.367751	0.486497	1.06125	0.35439	0.410543	0.13376	0.353843	0.629707	0.650033	0.973947	0.794049	10.8735	0.631033	0.152929	2.02578	6.76965	1.92436	0.789772	0.276732	57.6895	3.84674	1.75856	2.22951	20.3039	0.223278	1.6151	2.08442	53.764	0.0474718	25.8497	0.379505	0.512606	3.09865	0.53612	0.54384	0.209741	4.00696	3.57612
98	Aortic aneurysm and aortic dissection	I71	0.157549	0.0964312	0.0641812	10.988	1.16149	0.465015	1.40186	0.592045	2.12224	0.496524	0.492702	1.26795	0.179207	0.284328	0.192483	0.667193	1.67448	0.66183	1.32175	1.07027	8.52362	0.846566	0.21553	1.47181	4.40114	1.70259	0.569579	0.403635	50.7262	3.8055	2.11328	0.243567	8.00284	0.0589871	1.5674	1.3956	47.8185	0.068521	18.9346	0.374027	0.14458	1.64844	0.489679	0.393789	0.102391	1.73444	3.88382
99	Diseases of arteries, arterioles and capillaries	I72, I74, I77–I79	0.463308	0.311125	0.212811	10.4314	0.984379	0.371468	0.856544	0.316713	0.970814	0.647653	0.74067	3.32641	0.187444	0.435355	0.0869588	0.613589	0.563547	0.60242	1.56659	0.904531	10.2061	0.87898	0.183275	1.56163	4.95483	3.08212	0.732095	0.446977	41.4949	3.84812	1.54711	0.880142	9.42927	0.136031	1.80643	1.80437	36.4935	0.0217147	21.9514	0.417844	0.189739	1.77508	0.540903	0.334395	0.164471	2.8689	4.58182
100	Other peripheral vascular diseases	I73	0.290121	0.178371	0.128552	7.51287	1.01681	0.302602	0.711645	0.271473	1.40365	0.362836	0.418188	1.06434	0.194737	0.288931	0.160992	0.437802	0.589912	0.608233	0.974995	0.735498	7.95013	0.608725	0.111381	1.19129	4.58715	1.61123	0.618666	0.28485	60.6521	3.88346	1.53532	1.80085	16.7663	0.112502	1.25918	1.45483	58.3496	0.0193254	21.5174	0.232816	0.137591	2.66053	0.434223	0.331197	0.132654	2.6251	3.33278
101	Phlebitis, thrombosis of the portal vein and others	I80–I82	0.669937	0.481265	0.238016	10.3459	0.942927	0.387129	1.06915	0.618239	0.688257	0.542092	0.582353	1.85882	0.518532	0.600451	0.233202	1.06155	0.551036	0.597511	1.85688	1.62298	13.8878	0.673075	0.229377	1.40262	3.77578	8.01128	1.02138	0.49724	26.4079	4.10665	1.26448	0.60484	8.38296	0.0801012	1.41755	1.64776	18.7058	0.0450671	20.9309	0.39377	0.472659	2.6549	0.456139	0.591064	0.218504	3.14028	4.60414
102	Varicose veins of lower extremities	I83	0.233317	0.175183	0.0760022	5.31178	0.465038	0.0803325	0.402587	0.256358	0.315717	0.463221	0.588098	1.21382	0.0737807	0.176971	0.121587	0.581102	0.161111	0.265777	0.485909	0.558856	4.29236	0.530983	0.0812898	0.512499	1.6811	1.40884	0.336717	0.203774	20.2095	3.51045	1.12993	0.413287	5.68823	0.0862806	0.732294	0.876052	14.0661	0.00540202	15.0134	0.178057	0.157004	1.5555	0.347215	0.189847	0.0954293	1.34372	4.04604
103	Hemorrhoids c	I84	0.260536	0.124463	0.146637	6.84121	0.59765	0.174251	0.715561	0.494483	0.444252	0.518591	0.396199	1.34873	0.197576	0.284594	0.130203	0.902779	0.308715	0.441443	0.872023	0.62	4.08276	0.555742	0.120143	0.654087	1.84017	0.83324	0.317747	0.254596	23.1858	3.96614	1.0745	0.371353	6.06039	0.0373062	1.02293	0.829286	16.9498	0.0531259	17.4132	0.236643	0.296695	1.87674	0.354235	0.379764	0.156174	1.97341	5.22836
104	Oesophageal varices (chronic), varicose veins of other sites, other disorders of veins, non-specific lymphadenitis, other non-infective disorders of lymphatic vessels and lymph nodes and other and unspecified disorders of the circulatory system	I85–I99, except I89 and I95	1.4091	1.17139	0.310383	17.2429	1.60642	0.60401	0.646986	0.428539	0.999995	0.678638	0.59401	7.7083	0.314303	0.421268	0.350896	0.666658	0.408018	0.733942	3.19947	2.85626	12.8261	0.726854	0.214347	2.40548	5.74143	4.32088	1.03415	0.796144	28.8132	4.67589	1.47477	0.743676	10.3853	0.14706	1.5744	2.14191	19.1483	0.0297493	21.053	0.476625	0.734784	2.45755	0.490533	0.558574	0.266902	2.94354	4.22719
	J – Diseases of the respiratory system	J30.1; J40–J47; J60–J84; J95, J97–J99	0.248071	0.141478	0.117796	5.90412	0.579809	0.139578	0.470465	0.23575	0.666322	0.425959	0.381798	1.20855	0.166649	0.250005	0.123467	0.661949	0.272068	0.428613	0.662645	0.543711	3.52856	0.495469	0.0881299	0.44236	1.46099	0.732425	0.303786	0.347033	23.0972	3.71004	1.10329	0.53683	6.76541	0.0330555	0.849997	0.763462	17.031	0.0314677	16.6107	0.225059	0.281299	1.85005	0.354832	0.325554	0.121556	1.88297	4.68503
105	Respiratory allergy c	J30, except J30.0	0.214959	0.10921	0.114964	5.62994	0.543267	0.126519	0.460678	0.218052	0.387905	0.442875	0.39082	1.21443	0.165535	0.257298	0.121167	0.686546	0.237238	0.422863	0.59702	0.51541	3.20511	0.484933	0.0876955	0.400124	1.28537	0.700812	0.274198	0.269971	22.6142	3.7946	1.01914	0.539083	6.37554	0.0315754	0.820287	0.722776	16.5905	0.0361406	16.7503	0.215165	0.278951	1.7965	0.353646	0.336232	0.125038	1.81211	5.05117
105A	Chronic lower respiratory diseases c	J40–J43, J47	0.278007	0.176171	0.114034	6.24274	0.605844	0.151816	0.502092	0.233588	1.07833	0.379412	0.37093	1.20437	0.171612	0.230362	0.122022	0.652346	0.296281	0.450734	0.698674	0.519521	4.15105	0.505234	0.0828388	0.499783	1.7655	0.78656	0.380874	0.543567	24.4001	3.84874	1.21838	0.512069	7.89736	0.0387261	0.937342	0.86733	17.976	0.00185666	17.5658	0.231315	0.261654	2.18543	0.413718	0.305657	0.12318	2.03486	4.84277
106	Bronchitis, not specified as acute or chronic, simple and mucopurulent chronic bronchitis and unspecified chronic bronchitis	J40–J42	0.700598	0.469291	0.281368	11.6454	1.55525	0.413375	1.46324	0.738521	3.18702	0.341156	0.519332	1.81211	0.343004	0.426581	0.131772	0.56268	0.502062	1.0222	1.69372	0.992696	10.4117	0.62801	0.178918	1.62978	6.05492	1.48422	1.0584	0.96801	34.0049	5.1178	1.92822	0.519124	13.1877	0.0731976	2.07533	1.9725	25.6945	0.11805	25.1146	0.366554	0.412517	3.97626	0.793953	0.337658	0.12292	3.98356	4.96293
107	Emphysema	J43	0.523573	0.330425	0.230938	11.3289	1.3251	0.309234	1.0355	0.248745	4.99367	0.211765	0.472182	1.32158	0.0955611	0.0948778	0.100678	0.720836	0.414219	0.764881	1.26215	0.853925	9.08753	0.527625	0.133882	1.02168	4.18189	1.6953	1.20027	1.41231	26.9048	3.35993	2.387	0.523725	4.58859	0.0789616	1.61294	4.7389	17.9114	0.170009	19.5462	0.320767	0.347774	2.20136	0.56432	0.17471	0.0620602	2.51887	4.35271
108	Chronic obstructive lung disease (COPD) c	J44, J96, J13–J18	0.354033	0.240298	0.133617	7.43406	0.806086	0.202462	0.509144	0.246721	1.96095	0.319552	0.385518	1.23683	0.181839	0.185505	0.123094	0.654787	0.413142	0.549481	0.837727	0.72468	5.46234	0.539808	0.105664	0.742655	2.65924	0.966564	0.537656	0.57734	27.5269	4.02513	1.63764	0.484693	8.65191	0.0509548	1.08154	1.13134	20.8132	0.00536648	18.7311	0.268103	0.329496	2.73314	0.480791	0.317026	0.108231	2.50618	4.39119
109	Asthma, status asthmaticus c	J45–J46	0.265371	0.173541	0.103135	6.01551	0.577779	0.143652	0.481604	0.225349	1.02308	0.371168	0.355604	1.17032	0.17771	0.225857	0.118941	0.612953	0.301477	0.424231	0.663711	0.490345	4.08831	0.4791	0.0866568	0.476759	1.73237	0.805123	0.388969	0.521086	24.156	3.87074	1.24637	0.508209	7.63446	0.0407973	0.963612	0.878054	17.6162	0.00113351	17.442	0.218818	0.232383	2.25077	0.399785	0.285748	0.12018	2.10539	4.86659
110	Bronchiectasis	J47	0.480374	0.207395	0.298137	12.7436	0.780297	0.215972	0.330099	0.223316	6.53977	0.611683	0.782028	1.47771	0.1501	0.105421	0.107256	0.635882	0.082428	0.697041	0.894607	1.61714	9.52925	0.722187	0.150577	0.657121	3.14641	1.67547	1.01244	3.6342	21.2614	3.87298	1.29678	0.632973	4.56151	0.015258	1.39211	1.66666	12.8646	0.602717	18.5276	0.265989	0.207067	1.89325	0.437688	0.323229	0.0647178	1.97016	5.28933
111	Other diseases of the respiratory system	J60–J84; J95, J97–J99	0.721023	0.505285	0.276499	16.4918	2.22521	0.692655	1.51994	0.764613	6.09047	0.581822	0.695191	2.02114	0.267456	0.34739	0.33748	0.692295	0.750182	1.26	2.99604	2.01014	13.1476	0.694501	0.304289	2.05839	6.02093	2.46792	1.35851	2.49254	31.8212	4.6912	1.91606	0.93849	11.1575	0.0946663	1.98461	2.1127	23.1318	0.376189	26.5839	0.708507	0.770708	3.49499	0.722819	0.631424	0.233379	4.79973	4.46655
	K – Diseases of the digestive system	K25–K27; K40, K43, K50–52; K58–K59; K71–K77; K86–K87	0.511046	0.355777	0.180798	8.86605	0.848822	0.528962	1.2023	0.612665	0.809104	0.44795	0.491218	1.38357	0.324855	0.39156	0.141833	0.879503	0.482006	0.632576	1.39427	0.900181	7.62773	0.586772	0.18426	1.41264	4.34731	1.21951	0.550967	0.402586	28.7135	4.22147	1.32206	0.848716	9.1827	0.0678873	1.4202	1.68967	20.7057	0.0585884	21.717	0.333845	0.48838	2.9695	0.522874	0.529232	0.199481	2.89992	5.61038
112	Ulcers c	K25–K27	0.439055	0.315263	0.141834	8.87806	0.914228	0.659818	0.984632	0.400504	1.02527	0.399106	0.494138	1.40525	0.30372	0.337323	0.134231	0.834387	0.501651	0.733874	1.43889	0.944044	9.32773	0.544515	0.198004	1.95762	5.88186	1.25087	0.547783	0.396855	31.2165	4.31459	1.33124	0.749038	10.5083	0.0675425	1.37402	1.41828	23.8367	0.0530456	23.466	0.357671	0.545962	3.40881	0.579681	0.520523	0.202702	3.2891	6.04555
113	Inguinal hernia	K40	0.210532	0.100974	0.119431	6.9786	0.599854	0.198184	0.728409	0.224195	0.307592	0.553839	0.502301	1.13987	0.202044	0.25416	0.0836766	1.5019	0.299845	0.432881	0.744543	0.704618	3.21848	0.473546	0.0875239	0.450811	1.34573	0.742348	0.26188	0.256692	17.327	3.09152	0.969713	0.273808	2.34641	0.0341646	0.697052	0.652746	12.4047	0.0229477	13.8454	0.126243	0.165447	1.48877	0.217879	0.261009	0.135978	1.2486	3.85401
114	Ventral hernia	K43	0.262723	0.184685	0.0788544	19.9107	1.00017	1.30195	5.94328	4.28658	0.939101	0.414607	0.51775	1.61926	0.941528	1.04323	0.319044	1.47565	2.40794	0.55668	3.29714	1.237	8.19375	0.989575	0.306031	1.65935	3.77115	1.52002	0.802082	0.463938	30.8964	4.79972	1.27016	0.675318	11.4182	0.144668	1.80089	1.73782	22.0607	0.0548631	21.5008	0.360661	0.257789	2.99124	0.484426	0.291318	0.103495	2.78749	4.91116
115	Crohn’s disease	K50	0.341936	0.139778	0.201924	7.38697	0.586987	0.367911	1.0536	0.386385	0.533309	0.508839	0.550365	1.25715	0.231814	0.325436	0.151446	0.596692	0.367066	0.452247	0.798144	0.751935	7.31732	0.526814	0.205922	1.27119	3.85663	1.28441	0.697829	0.489626	25.3345	3.39282	1.28929	0.562939	6.50552	0.0532961	1.5742	2.15955	17.1736	0.0403336	18.1628	0.308308	0.295133	1.87393	0.397023	0.443568	0.181138	1.97537	5.82275
116	Ulcerative colitis	K51	0.332234	0.106542	0.235582	6.86455	0.566414	0.209425	0.902919	0.370734	0.553077	0.506898	0.457722	1.30508	0.210637	0.317299	0.167249	0.707866	0.354175	0.386105	0.811704	0.587948	5.97449	0.578977	0.184393	0.998782	2.82111	1.12925	0.520699	0.40216	23.4354	3.45544	1.20129	0.729764	7.05471	0.0489724	1.11345	1.52328	16.227	0.0445156	17.2316	0.295422	0.264551	2.00308	0.348292	0.422581	0.100872	1.68862	5.15791
117	Other non-infective gastroenteritis and colitis	K52	0.508509	0.226266	0.332606	11.9093	0.878035	0.55784	2.40945	1.32038	0.878519	0.490665	0.533343	1.79895	0.414147	0.900562	0.152348	0.983295	0.638993	0.727571	2.28704	1.40853	9.75274	0.668277	0.246071	1.84119	5.85406	1.39476	0.768646	0.507706	32.66	4.44913	2.04123	1.28157	10.4587	0.0747847	2.06402	2.81948	23.6141	0.0277406	23.9967	0.34939	0.507579	3.75764	0.683076	0.516158	0.143126	3.40311	5.98773
118	Irritable bowel syndrome (IBS)	K58	0.215975	0.112662	0.112274	6.23064	0.553432	0.158721	0.593239	0.200399	0.449968	0.475964	0.368726	1.14723	0.260169	0.290362	0.120873	0.760305	0.308121	0.436941	0.633994	0.628924	4.30931	0.576363	0.117098	0.468347	1.68428	0.943261	0.476905	0.440271	27.8762	4.74073	1.25465	0.526324	7.03635	0.0282096	1.57174	2.94264	18.798	0.0387187	21.993	0.290573	0.302544	2.32591	0.523099	0.421596	0.197401	2.05534	6.97827
119	Other functional intestinal disorders	K59	0.528055	0.331249	0.231923	11.8831	1.16579	0.626432	2.23421	1.39559	1.10811	0.451077	0.55053	1.57611	0.495191	0.517296	0.18229	1.10297	0.607819	0.729107	2.35906	1.20113	9.39639	0.731548	0.191435	1.68312	5.6175	1.39059	0.702001	0.455886	30.2182	4.95468	1.60516	1.00376	9.49017	0.0949566	2.10138	2.29481	21.0748	0.10793	27.6578	0.475538	0.771339	4.6063	0.776373	0.991159	0.34187	4.47307	6.21879
120	Diseases of liver, biliary tract and pancreas	K71–K77; K86–K87	2.53939	2.26663	0.424959	10.399	1.33846	1.50411	1.02453	0.490506	0.973848	0.464647	0.628365	1.36252	0.303195	0.413114	0.170106	0.626744	0.504559	0.719369	1.81074	1.03699	12.2092	0.64491	0.365751	2.23716	6.61636	2.77526	1.19085	0.67188	36.2201	4.96997	1.31236	2.66093	17.4879	0.225384	2.05354	3.10428	21.3839	0.11644	23.685	0.552939	0.950584	3.1617	0.623112	0.479087	0.192489	4.04722	4.71791
	L – Diseases of the skin and subcutaneous tissue	L40	0.321729	0.155959	0.1779	6.12214	0.614923	0.144914	0.496073	0.266459	0.485548	0.439082	0.799575	1.16957	0.189165	0.279537	0.132568	0.599307	0.273471	0.410831	0.683452	0.573272	3.8841	0.545459	0.0571371	0.497573	1.71766	0.817542	0.363393	0.297822	25.0278	3.66565	1.05678	0.604644	8.67553	0.0521863	0.885592	0.805498	18.7037	0.015756	15.9251	0.264365	0.355557	1.92437	0.330798	0.422516	0.137785	2.14046	3.81506
121	Psoriasis c	L40	0.321729	0.155959	0.1779	6.12214	0.614923	0.144914	0.496073	0.266459	0.485548	0.439082	0.799575	1.16957	0.189165	0.279537	0.132568	0.599307	0.273471	0.410831	0.683452	0.573272	3.8841	0.545459	0.0571371	0.497573	1.71766	0.817542	0.363393	0.297822	25.0278	3.66565	1.05678	0.604644	8.67553	0.0521863	0.885592	0.805498	18.7037	0.015756	15.9251	0.264365	0.355557	1.92437	0.330798	0.422516	0.137785	2.14046	3.81506
	M – Diseases of the musculoskeletal system and connective tissue	M01–M25; M30–M36; M40–M54; M60.1–M99	0.207876	0.126927	0.0896628	6.35814	0.562128	0.141207	0.481625	0.237734	0.477663	0.486258	0.438051	1.48489	0.16846	0.257352	0.123625	0.742746	0.277074	0.464998	0.768222	0.647419	4.21199	0.5156	0.111657	0.590272	1.82507	0.913661	0.350176	0.344216	24.4376	3.82679	1.12718	0.671124	7.08193	0.0403188	1.08428	0.926144	18.0654	0.0460257	19.3667	0.26424	0.289014	1.79807	0.404805	0.350471	0.141993	1.91216	4.68678
122	Infectious arthropathies	M01–M03	0.496093	0.253778	0.262479	6.46659	0.683516	0.161347	0.477594	0.184532	0.488495	0.503587	0.390801	1.18737	0.15435	0.215851	0.0817965	0.712761	0.350429	0.568265	0.876063	0.889354	7.21231	0.71576	0.199253	0.734596	2.42237	1.49667	0.740584	1.69845	23.9023	3.89389	1.12196	0.770955	6.49651	0.0626296	1.27885	1.22578	16.5713	0.106609	18.2137	0.380536	0.286774	1.4247	0.27382	0.369917	0.0946744	1.63282	4.47259
122A	Inflammatory polyarthropathies and ankylosing spondylitis c	M05–M14, M45	0.235323	0.138329	0.106093	6.8785	0.640162	0.17729	0.535194	0.228424	0.615646	0.518024	0.595509	1.22224	0.185549	0.296118	0.132647	0.66479	0.385457	0.408383	0.830358	1.05798	6.76744	0.560168	0.185081	1.10962	3.29603	1.32184	0.707205	0.594117	31.1888	4.62417	1.16361	0.818279	12.59	0.067256	1.27854	1.31095	23.2887	0.170252	18.8725	0.28925	0.247638	1.6627	0.381526	0.25242	0.112425	1.74576	4.20936
123	Rheumatoid arthritis c	M05, M06, M07.1, M07.2, M07.3, M08, M09	0.261382	0.143654	0.128033	6.36544	0.596986	0.124993	0.434179	0.216202	0.695857	0.509327	0.57169	1.13664	0.167617	0.259228	0.132918	0.70235	0.269932	0.379552	0.772272	0.781538	5.99384	0.566034	0.186661	0.907884	2.68202	1.37749	0.613184	0.51923	23.8011	4.41653	1.21184	0.773942	6.85399	0.0522669	1.1418	1.1574	16.3243	0.0751893	18.8831	0.30997	0.25046	1.54862	0.379406	0.274939	0.121768	1.58463	4.83994
124	Inflammatory polyarthropathies – except rheumatoid arthritis c	M074–M079, M10–M14, M45	0.212483	0.13541	0.0834493	7.0834	0.654469	0.202344	0.567626	0.227088	0.598902	0.506107	0.595967	1.22442	0.18044	0.314387	0.137107	0.643501	0.46034	0.426157	0.839548	1.1765	7.42485	0.581834	0.203377	1.26105	3.70711	1.39587	0.764184	0.642189	34.3265	4.78714	1.13717	0.859327	14.6903	0.0768519	1.35991	1.43607	26.1839	0.187067	19.0922	0.287713	0.232495	1.75807	0.392622	0.247794	0.109298	1.79367	4.03269
125	Polyarthrosis [arthrosis]	M15	0.172149	0.103932	0.0784129	7.29508	0.652263	0.150525	0.472663	0.162547	0.619048	0.521659	0.774524	1.81833	0.157284	0.247999	0.133207	0.865074	0.285865	0.314477	0.826582	0.732896	6.07019	0.633591	0.138035	0.970473	3.1749	1.14692	0.393064	0.458226	28.7942	5.52814	1.22259	0.772553	8.7504	0.0488328	1.26923	1.44714	21.4795	0.0262861	26.0721	0.246748	0.371687	2.66957	0.632224	0.210744	0.101949	1.97887	6.02002
126	Coxarthrosis [arthrosis of hip]	M16	0.195413	0.117511	0.090255	5.99407	0.482364	0.159844	0.462024	0.244874	0.33067	0.504191	0.467442	1.20383	0.161905	0.28266	0.12102	0.868836	0.270358	0.351671	0.637702	0.619852	4.8666	0.502882	0.0931412	1.08828	2.27878	0.890129	0.286707	0.223202	23.2057	3.45694	0.992177	0.462561	6.965	0.0362381	0.89383	0.903446	17.4932	0.0266547	18.6873	0.228715	0.231464	2.17635	0.383379	0.257718	0.10175	1.74107	3.97254
127	Gonarthrosis [arthrosis of knee]	M17	0.161262	0.103197	0.0671335	5.7181	0.503066	0.107819	0.445582	0.217282	0.306778	0.511828	0.423737	1.30637	0.159904	0.330204	0.114982	0.817268	0.226784	0.384053	0.616634	0.454776	4.00314	0.506398	0.0888021	0.695424	1.77906	0.851103	0.249784	0.24551	25.3205	3.9497	0.999164	0.386231	9.0704	0.0343238	0.861361	0.808642	19.1029	0.0227212	19.2899	0.228614	0.206428	1.98908	0.352435	0.198462	0.0997837	1.64899	4.44495
128	Arthrosis of first carpometacarpal joint and other arthrosis	M18–M19	0.227268	0.154539	0.0861653	6.49649	0.583355	0.211333	0.729306	0.315915	0.45307	0.512396	0.448252	1.34944	0.177722	0.258401	0.12043	0.728847	0.276487	0.491866	0.741433	0.518433	4.53966	0.531565	0.0974522	0.652828	2.24083	0.952527	0.294654	0.281577	25.8017	4.0947	0.94728	0.586539	7.62333	0.0454164	1.03304	1.05403	19.8038	0.0291738	24.9771	0.240503	0.307558	2.09066	0.504883	0.241796	0.11584	2.08316	5.44582
129	Acquired deformities of fingers and toes	M20	0.189468	0.124997	0.0704858	5.43745	0.412525	0.110922	0.383512	0.175913	0.345559	0.495191	0.436577	1.38878	0.181828	0.177728	0.129812	0.594165	0.237974	0.391664	0.575057	0.450711	3.1811	0.528321	0.0726772	0.321379	1.20213	0.860915	0.245342	0.228896	21.5941	3.83444	0.771528	0.516878	4.84131	0.0290306	0.768888	0.770934	16.068	0.0268612	20.2272	0.194535	0.226753	2.14892	0.396621	0.254639	0.123471	2.06815	5.41408
130	Other acquired deformities of limbs	M21	0.220148	0.157616	0.0736719	5.88243	0.52295	0.153476	0.481804	0.211044	0.324328	0.558594	0.35509	1.24045	0.127845	0.233894	0.160228	0.656581	0.277037	0.478825	0.73391	0.554967	3.63207	0.409678	0.0960982	0.435535	1.6298	0.736477	0.313322	0.307697	24.9525	4.39717	0.970009	0.71565	7.84869	0.0845981	1.0727	1.00215	18.3422	0.0467462	25.5379	0.320128	0.346255	2.73537	0.501165	0.545046	0.218624	3.03307	5.12575
131	Disorders of patella (knee cap)	M22	0.124615	0.0576029	0.0670741	4.90003	0.445461	0.101154	0.404922	0.222566	0.333252	0.424629	0.349176	1.04487	0.149942	0.210947	0.113129	0.575399	0.207707	0.361355	0.579356	0.409973	3.04349	0.501946	0.0625435	0.349019	1.1252	0.783438	0.247338	0.226104	20.9077	3.1875	1.03019	0.487361	5.49583	0.0232094	0.98061	0.652601	15.2297	0.029414	17.4619	0.243705	0.246189	1.54749	0.359859	0.396654	0.154935	1.73762	5.25313
132	Internal derangement of knee	M230, M231, M233, M235, M236, M238	0.111767	0.0868229	0.0455186	4.84365	0.517992	0.140201	0.418354	0.196428	0.340743	0.539324	0.335183	1.10137	0.10741	0.217564	0.0297788	0.503521	0.159881	0.290755	0.542504	0.419211	2.59195	0.430071	0.0846541	0.296579	0.88378	0.709541	0.254663	0.147243	19.565	2.98065	0.828517	0.275972	5.13711	0.016204	0.694906	0.751689	14.8429	0.0296542	15.8694	0.148643	0.153551	1.27726	0.345624	0.21704	0.0896235	1.56445	4.4579
133	Derangement of meniscus due to old tear or injury	M232	0.106871	0.0536852	0.0537376	4.99059	0.417366	0.0635899	0.368118	0.196491	0.278242	0.496291	0.349894	1.17068	0.162223	0.240909	0.156652	0.598827	0.178342	0.386136	0.455469	0.380857	2.43399	0.437427	0.0733029	0.212233	0.820861	0.665631	0.212311	0.179548	20.4214	3.51871	0.892205	0.396253	4.98571	0.0128427	0.675377	0.664502	15.2274	0.0176712	16.2052	0.189886	0.167713	1.13667	0.32485	0.229336	0.0979081	1.2357	4.40373
134	Internal derangement of knee, unspecified	M239	0.130164	0.0837849	0.048687	4.82523	0.408793	0.0829598	0.326248	0.234286	0.33246	0.502234	0.345205	1.04096	0.124327	0.24373	0.0890313	0.577868	0.205024	0.348829	0.511464	0.450271	2.82834	0.378898	0.0833281	0.273659	1.11675	0.719035	0.233066	0.220365	21.4629	3.3874	0.901474	0.503253	5.58417	0.0277806	0.811995	0.823985	16.0051	0.0167425	16.6688	0.194222	0.217266	1.3918	0.315573	0.297285	0.111327	1.55452	4.57212
135	Other specific joint derangements	M24, except M240–M241	0.239634	0.151635	0.121761	5.11321	0.667392	0.0998774	0.392154	0.18424	0.286866	0.317297	0.36969	1.11564	0.0946632	0.149105	0.10508	0.679605	0.248923	0.318132	0.505067	0.514514	3.45822	0.419719	0.075618	0.505477	1.23599	0.984173	0.253515	0.235057	20.5292	3.38376	1.03273	0.588066	5.30169	0.0219753	0.998895	0.769097	14.9505	0.0307145	18.6384	0.243517	0.419976	1.56526	0.39008	0.345304	0.231462	2.94623	4.84222
136	Other joint disorders, not elsewhere classified	M25	0.386401	0.261134	0.133835	7.06137	0.627434	0.110642	0.50248	0.191115	0.450607	0.646306	0.352177	1.47753	0.137573	0.279208	0.111768	0.797756	0.258099	0.615218	1.0663	0.904947	5.65635	0.551009	0.144427	0.549579	2.16265	1.32535	0.562296	0.964446	26.1875	5.04013	1.33408	0.705977	7.44436	0.0589185	1.67444	1.36741	17.9115	0.0410125	23.3868	0.244962	0.202576	2.19323	0.50266	0.43276	0.193867	1.81918	6.09802
137	Systemic connective tissue disorders	M30–M36, except M32,M34	0.220114	0.126689	0.101473	7.10828	0.639815	0.1342	0.544714	0.169818	0.686728	0.486232	0.536048	0.982986	0.204052	0.251341	0.118872	0.860963	0.324633	0.547629	0.885529	1.12656	9.78916	0.672388	0.341491	1.25805	4.28805	2.81738	0.972341	0.844234	27.9314	5.66013	1.36227	0.642805	9.15005	0.0762373	1.79242	1.41152	18.7153	0.0605359	24.0641	0.501751	0.32206	2.00813	0.619721	0.608542	0.286452	2.29651	6.01276
138	Systemic lupus erythematosus	M32	0.324918	0.275152	0.0521839	7.75795	0.717277	0.0869123	0.530076	0.336985	1.12097	0.5658	0.617266	0.777577	0.252901	0.372827	0.172538	0.75147	0.276787	0.586243	0.774828	1.81837	20.8248	0.927089	1.40724	1.85713	5.50255	12.4806	1.99768	1.17236	30.4876	7.22376	1.82164	0.759638	6.55524	0.028755	2.50812	2.16204	19.52	0.0887867	28.2195	1.08214	0.428477	2.48845	0.687163	1.12123	0.493759	3.60119	6.10967
139	Dermatopolymyositis	M33	0.368917	0.185982	0.183951	9.86446	1.13453	0.206727	0.612613	0.300954	1.64799	0.462762	1.21126	1.5311	0.326878	0.166852	0.110385	0.314522	0.0676382	1.02954	1.80995	1.75711	10.0989	0.978424	0.345381	0.981642	3.59235	2.77373	1.07915	1.21656	30.0188	7.92666	1.56216	0.805727	10.6256	0.0825871	2.32758	2.07849	18.0493	0.00451929	39.7526	0.325905	2.33732	1.46093	0.349033	0.113603	0.255456	2.67845	4.13125
140	Systemic sclerosis	M34	0.34163	0.257528	0.0866612	10.128	0.852628	0.256407	0.645794	0.243757	1.64749	0.781163	1.08647	1.50253	0.747452	0.504672	0.126707	0.660586	0.317472	0.615509	1.43334	1.88377	12.2903	1.02278	0.348643	1.99517	3.96196	3.82388	1.35612	1.77511	30.125	7.85289	1.5565	1.06031	7.32633	0.0558975	2.64485	2.09181	19.1943	0.0640832	26.8884	0.453049	0.313573	2.54349	0.851973	1.30689	0.275523	2.57072	5.4011
141	Kyphosis, lordosis	M40	0.239292	0.155578	0.0825664	6.68599	0.617345	0.262645	0.609461	0.121505	0.515427	0.445469	0.418189	1.1766	0.13651	0.315878	0.16069	0.768826	0.374967	0.626052	0.767436	0.787549	4.43475	0.5463	0.120314	0.386021	1.75087	1.40067	0.343104	0.344655	23.4517	4.00419	0.868417	0.36548	6.406	2.8463e-05	1.67871	1.16528	16.0807	0.00114566	22.217	0.300742	0.297472	2.55479	0.493193	0.447875	0.248323	2.93456	5.66373
142	Scoliosis	M41	0.146847	0.0815303	0.0677808	5.72765	0.567733	0.108951	0.40019	0.208566	0.486403	0.33469	0.477208	1.07341	0.17407	0.247904	0.107814	0.716698	0.249262	0.464909	0.677126	0.500016	4.23352	0.494441	0.0614638	0.55501	2.11428	0.856238	0.241075	0.229809	21.3336	3.62339	1.15479	0.525851	4.96238	0.0463495	1.10186	0.965917	15.183	0.0479387	24.2911	0.32976	0.840237	2.70601	0.739241	0.480259	0.169985	4.02961	5.42102
143	Spinal osteochondrosis	M42	0.130922	0.0864405	0.0415327	6.1087	0.662052	0.119842	0.592157	0.206977	0.413214	0.480796	0.34392	1.23863	0.265198	0.263105	0.122326	0.720371	0.186442	0.359869	0.641283	0.617196	4.20692	0.509918	0.106904	0.401264	1.83917	0.878974	0.478501	0.340088	24.3052	3.92451	1.11838	0.518119	6.81654	0.049771	1.02881	1.03071	17.892	0.0143197	23.4985	0.409981	0.299087	2.33714	0.653672	0.366773	0.191967	2.28328	6.09888
144	Other deforming dorsopathies	M43	0.179353	0.11479	0.0732932	6.15873	0.569054	0.121518	0.324738	0.215499	0.488755	0.465141	0.46211	1.40547	0.159334	0.176132	0.11639	0.826993	0.264547	0.543672	0.656364	0.619582	4.20306	0.557368	0.0951317	0.544426	1.96807	0.81813	0.319417	0.239782	25.7253	3.77256	0.998503	0.431314	7.42897	0.0620772	1.03652	0.837874	20.2277	0.0132641	25.8972	0.326951	0.357604	2.97447	1.53056	0.483821	0.185589	2.69523	6.39703
145	Other inflammatory spondylopathies	M46	0.973292	0.755552	0.273778	7.37893	0.820607	0.185127	0.560782	0.40307	0.527907	0.390575	0.417878	1.35065	0.219296	0.215089	0.115258	0.849194	0.344126	0.4604	1.28911	1.09413	6.87117	0.561398	0.219677	0.997582	3.64396	1.49344	0.587791	0.379703	24.8884	4.25122	1.09159	0.853832	7.93733	0.0961242	1.32369	1.3189	17.8535	0.0154844	27.0452	4.08859	0.403611	2.35521	0.553371	0.265245	0.209468	3.07212	5.81545
146	Spondylosis	M47	0.198832	0.11615	0.0915609	6.34969	0.665968	0.186431	0.458927	0.202835	0.624788	0.450952	0.35955	1.23936	0.1345	0.195394	0.0935267	0.906629	0.26824	0.62045	0.704796	0.56572	4.47039	0.560417	0.0887094	0.654595	2.08035	0.850014	0.369191	0.298154	28.6062	4.44303	1.13812	0.473131	8.43572	0.0517329	1.06161	1.03623	22.2615	0.0332118	31.0579	0.366866	0.565251	3.23113	0.812756	0.548019	0.26684	2.91698	6.73667
147	Other spondylopathies and spondylopathies in diseases classified elsewhere	M48, M49	0.221999	0.132826	0.0937973	7.24193	0.74177	0.192416	0.499374	0.155133	0.660431	0.541284	0.489419	1.36186	0.175808	0.23845	0.124549	1.05213	0.378566	0.721767	0.933952	0.755504	5.49743	0.585176	0.127089	0.845231	2.9597	0.919847	0.380999	0.316439	30.5648	4.48471	1.069	0.572718	9.69152	0.0782252	1.2651	1.20437	24.4712	0.0305005	31.5719	0.448887	0.534701	4.33718	0.844326	0.489596	0.247461	3.23169	5.96062
148	Cervical disc disorders	M50	0.164278	0.126155	0.035333	5.63082	0.692943	0.0808972	0.460247	0.213609	0.52313	0.454728	0.430149	0.792	0.104732	0.202853	0.141654	0.63843	0.308243	0.679725	0.545395	0.382371	3.29831	0.474807	0.0788267	0.410224	1.25428	0.862591	0.349691	0.188601	25.0037	4.29559	1.27058	0.529706	6.42086	0.0177845	0.949461	0.892533	18.7052	0.01066	31.2492	0.355404	0.344872	1.84875	0.647765	0.404448	0.218695	1.96652	7.12237
149	Other intervertebral disc disorders	M51	0.199872	0.145588	0.0548682	5.77926	0.473198	0.124949	0.454692	0.241692	0.503893	0.497174	0.363939	1.082	0.15884	0.230293	0.0916935	0.737106	0.287944	0.546113	0.6619	0.507691	3.4439	0.491131	0.0865191	0.374018	1.40472	0.770897	0.337023	0.271381	25.1774	3.72345	0.989298	0.491432	7.45466	0.0413528	0.973077	0.909399	19.2768	0.0338622	24.4349	0.275638	0.216716	2.42258	0.508972	0.392292	0.218399	2.33829	6.31595
150	Other dorsopathies, not elsewhere classified	M53	0.139294	0.0961906	0.0421597	5.96728	0.538561	0.115587	0.433819	0.306559	0.520533	0.407382	0.301661	1.05673	0.0822729	0.221918	0.102785	0.58414	0.275724	0.63682	1.16923	0.734039	3.94495	0.557233	0.0778331	0.473085	1.54736	0.879314	0.330631	0.288113	24.4996	3.62487	0.87409	0.376621	6.92143	-0.000163278	1.28524	1.08567	18.6958	-0.000396132	29.0563	0.403234	0.279993	2.75406	0.614181	0.428495	0.240104	2.60446	7.48565
151	Dorsalgia	M54	0.307707	0.20772	0.11156	6.91823	0.735746	0.168977	0.609197	0.250777	0.589104	0.474155	0.444381	1.21114	0.188554	0.241268	0.126716	0.77794	0.363652	0.623071	0.945082	0.879999	4.68115	0.48778	0.119322	0.750387	2.31801	0.927078	0.444849	0.293946	25.6264	3.92016	1.21527	0.484736	7.24351	0.0401706	1.25016	1.25061	18.9253	0.0275265	25.7925	0.355308	0.359075	2.59904	0.578169	0.393443	0.192461	2.57858	6.72675
152	Soft tissue disorders	M60–M63, except M60.0	0.378021	0.260265	0.148542	6.67649	0.72949	0.161583	0.583692	0.266549	0.521529	0.476741	0.448083	1.22419	0.236256	0.439614	0.209513	0.592219	0.351345	0.516951	0.84639	0.685669	5.20191	0.641693	0.159663	0.64673	2.13204	1.28478	0.426415	0.402323	28.2303	4.57417	1.15703	0.601692	7.83135	0.0674754	1.95662	1.37586	20.3003	0.0564173	26.8167	0.418985	0.532778	2.34368	0.700432	0.459202	0.240643	2.73723	6.66912
153	Synovitis and tenosynovitis	M65	0.178586	0.0635361	0.120858	5.94071	0.582679	0.0802709	0.45308	0.219087	0.380202	0.468257	0.337483	1.6647	0.150115	0.265364	0.0912356	0.729665	0.248505	0.376058	0.609591	0.402295	3.08375	0.542913	0.0817025	0.278361	1.19821	0.812129	0.26282	0.220986	26.2024	4.14077	0.985868	2.10827	7.51901	0.0203608	0.897014	0.825963	19.8808	0.0225016	24.7153	0.174187	0.149289	1.43724	0.475423	0.226063	0.0895715	1.60309	4.91122
154	Disorders of synovium and tendon	M66–68	0.120975	0.0459265	0.0748612	5.33412	0.423424	0.116947	0.397417	0.215577	0.395659	0.46201	0.365452	1.29787	0.0908334	0.209355	0.131918	0.575345	0.260616	0.386963	0.64566	0.443452	3.19934	0.525854	0.0969272	0.29204	1.14388	0.798577	0.282233	0.283892	21.4774	3.58775	1.00221	0.642247	5.401	0.0428575	0.870223	0.634422	15.7828	0.00866387	18.8202	0.168164	0.159988	1.28787	0.295614	0.230601	0.0872208	1.46058	4.79613
155	Soft tissue disorders related to use, overuse and pressure	M70	0.203407	0.093336	0.119429	6.22818	0.481453	0.0892563	0.541116	0.254429	0.568159	0.492239	0.445621	1.27481	0.145795	0.262464	0.130905	0.678948	0.312903	0.446488	0.955825	0.607054	4.37491	0.521534	0.0769181	0.588064	1.80428	1.13967	0.352795	0.378541	25.5925	3.40564	1.08322	0.556744	7.28669	0.0243785	0.87334	1.11395	19.7124	0.0294104	21.5029	0.274178	0.25114	2.04429	0.457179	0.31582	0.099611	2.11175	5.35869
156	Fibroblastic disorders	M72	0.175913	0.118975	0.0642144	6.57369	0.543568	0.136725	0.604705	0.390471	0.564658	0.584096	0.495686	1.42036	0.167598	0.256459	0.125642	0.982207	0.203774	0.427939	0.74082	0.442501	3.19822	0.429113	0.083753	0.368662	1.24937	0.844283	0.238401	0.232096	23.5074	3.20198	0.913744	1.86147	6.51883	0.0403436	0.707746	0.787736	17.9038	0.0278213	18.1769	0.215237	0.24644	1.23398	0.292547	0.178843	0.0948156	1.75316	3.97364
157	Shoulder lesions	M75	0.144626	0.0794896	0.0653171	5.1868	0.476215	0.10832	0.397238	0.196838	0.408179	0.428117	0.394644	1.06885	0.115573	0.170587	0.125286	0.666422	0.219206	0.358477	0.505235	0.463865	2.94071	0.439437	0.0810397	0.371436	1.07404	0.731625	0.270686	0.211486	25.2787	3.66627	1.00478	1.30309	7.43368	0.0333311	0.850186	0.792581	19.3368	0.0289685	21.0999	0.19517	0.162676	1.5379	0.375241	0.245919	0.109034	1.5342	5.27871
158	Enthesopathies of lower limb, excluding foot	M76	0.0476359	0.00465835	0.0416977	5.01642	0.392905	0.0836902	0.432888	0.220109	0.336882	0.575661	0.412945	0.97716	0.100853	0.215863	0.120036	0.621435	0.174213	0.353029	0.506701	0.411022	2.80546	0.451526	0.0405831	0.34017	1.00057	0.78551	0.132002	0.270584	21.0957	3.12531	0.876578	0.400013	5.76657	0.0209892	0.697638	0.80142	15.9249	-0.000820025	16.5448	0.200013	0.139381	1.57464	0.301873	0.130473	0.0976451	1.06135	4.80378
159	Other enthesopathies	M77	0.153201	0.0841841	0.0674146	5.00165	0.554998	0.126669	0.436517	0.190915	0.310437	0.396633	0.402308	0.931838	0.157054	0.24749	0.125157	0.64305	0.25614	0.379368	0.53583	0.39816	2.99761	0.604007	0.0560801	0.308824	0.99461	0.720901	0.286592	0.295602	22.6135	3.68009	1.07134	0.684353	5.82776	0.0211266	0.72755	0.688967	17.0761	0.0189509	24.2072	0.133832	0.156853	1.5759	0.352395	0.25101	0.132252	1.37045	5.24987
160	Rheumatism, unspecified	M790	0.385987	0.23732	0.150618	6.56203	0.716393	0.231659	0.62185	0.0988766	0.556749	0.55801	0.426056	1.25172	0.194791	0.167427	0.0937592	0.710905	0.251383	0.638673	0.624785	0.566135	5.84036	0.685636	0.193939	0.655933	2.33122	1.19164	0.718702	0.638665	32.3691	6.65093	1.2635	0.735944	10.3408	0.0441083	1.83997	1.62707	23.0284	0.00190931	33.886	0.376644	0.230702	3.2105	0.935855	0.33609	0.229825	3.24967	11.8449
161	Myalgia	M791	0.327789	0.212001	0.135465	6.8448	0.698151	0.167188	0.442747	0.20389	0.657363	0.364836	0.44899	1.21974	0.220354	0.243754	0.1183	0.850614	0.315804	0.682452	0.772842	0.741101	5.54664	0.529058	0.159998	0.561829	2.65015	1.36434	0.510223	0.425972	30.7653	5.02723	1.39792	0.712247	9.4559	0.0273212	1.87961	1.56882	23.4506	0.0216249	28.7101	0.384519	0.428285	3.10644	0.77593	0.482668	0.272877	2.92868	7.26097
162	Other soft tissue disorders, not elsewhere classified	M792– M794; M798–M799	0.180174	0.119489	0.0986098	7.74561	0.793722	0.197142	0.521991	0.216293	0.706092	0.496406	0.451889	1.6647	0.177937	0.215242	0.0971561	0.765997	0.357069	0.817809	1.18133	1.05657	5.37051	0.576701	0.155619	0.563082	2.26143	1.57827	0.481706	0.402851	27.521	4.63862	1.27844	0.673689	7.8947	0.0618581	1.34454	1.47014	20.3462	0.0248242	32.7001	0.46644	0.409455	2.75588	0.733569	0.620885	0.344073	4.07672	7.32802
163	Other soft tissue disorders, not elsewhere classified: pain in limb	M796	0.269611	0.159591	0.128282	6.165	0.577269	0.131149	0.559337	0.215331	0.461784	0.524199	0.400173	1.35628	0.185854	0.301071	0.126454	0.771999	0.260465	0.439758	0.822499	0.590166	4.70526	0.510975	0.0857895	0.672598	1.9932	1.25448	0.410537	0.282839	25.0995	3.82752	0.872065	0.612243	7.5124	0.0660047	1.04294	1.08537	18.8603	0.0192669	24.2612	0.270843	0.327156	2.53146	0.504005	0.388188	0.145266	2.59195	5.13389
164	Fibromyalgia	M797	0.245304	0.14286	0.133942	6.23865	0.576984	0.178846	0.843264	0.18204	0.425784	0.295671	0.530032	0.991783	0.465026	0.254345	0.130878	0.573491	0.209484	0.711006	0.824744	0.500312	5.49944	0.708391	0.306287	0.745497	2.09665	0.96054	0.761527	0.484182	32.4125	6.75108	1.5287	0.424729	9.67524	0.0613874	2.50483	1.71122	21.6433	0.0272335	35.8057	0.461099	0.336207	3.45696	0.658768	0.193616	0.171432	3.24044	13.7787
165	Osteoporosis c	M80–M81	0.241951	0.136105	0.117271	8.68587	0.65179	0.199484	0.535101	0.238139	0.947405	0.413488	0.672506	2.72802	0.169146	0.0710429	0.126368	0.784308	0.33443	0.64173	1.16092	0.987966	6.84599	0.57876	0.174017	1.08036	3.59514	1.08711	0.523916	0.674321	23.5074	4.35074	2.11598	0.752416	3.78382	0.059317	2.25173	1.41858	15.7182	0.0512508	18.635	0.31183	0.42611	2.43909	0.50191	0.610123	0.168868	2.56293	4.33832
166	Osteoporosis in diseases classified elsewhere	M82	0.749611	0.328303	0.523048	15.3376	1.42517	0.901981	0.271497	0.350728	0.667653	0.668513	0.901205	2.74847	0.215632	0.283168	0.534206	0.323686	0.198284	2.22912	1.52563	5.85528	13.193	0.854571	0.185072	2.14812	7.06952	1.84125	1.79429	1.67949	34.4383	7.26987	3.85466	2.53103	6.91941	0.387984	14.21	5.57935	14.4626	0.602542	25.6259	0.463581	0.91902	2.5113	0.538143	1.25175	0.799361	4.34564	3.58188
167	Adult osteomalacia and other disorders of bone density and structure	M83, M85, except M833	0.282238	0.167904	0.120184	9.82811	0.626061	0.182675	0.460863	0.296032	1.06666	0.478565	0.607579	3.96897	0.089676	0.145589	0.158171	0.706883	0.310817	0.713559	1.65314	0.841442	5.53	0.599466	0.183813	0.465887	2.25014	1.28278	0.533268	0.850658	25.6133	4.43534	1.41911	0.731645	5.50319	0.0327755	2.45992	1.64327	17.9606	0.0673655	18.7019	0.311113	0.188453	1.93425	0.421472	0.379877	0.150898	1.98668	5.03053
168	Disorders of continuity of bone	M84	0.279611	0.220687	0.0593228	8.81297	1.25301	0.0960379	0.52377	0.185771	0.809503	0.411184	0.602611	2.24923	0.125754	0.264963	0.108383	1.11564	0.4165	0.731711	2.39106	1.56912	6.32302	0.41923	0.110609	1.52347	3.10051	1.10784	0.470724	0.161684	24.0713	2.6965	1.18174	0.912867	7.14602	0.106832	1.53921	1.37978	17.7258	0.00224243	24.8465	0.749363	0.450466	3.57055	0.516247	0.37781	0.166561	4.14663	4.41093
169	Other osteopathies	M86–M90	0.449092	0.310613	0.17715	11.3106	1.05849	0.227087	0.564876	0.353164	0.823468	0.594506	0.708659	3.30766	0.258017	0.326159	0.136219	2.09059	0.461089	0.516302	1.38331	1.41913	6.25201	0.734606	0.156338	0.937215	2.83842	1.06098	0.527085	0.872668	27.3604	4.65169	1.30889	1.18863	9.23929	0.0596698	1.49431	1.39884	19.5969	0.0422885	24.7954	0.62573	0.372566	2.34751	0.401774	0.490446	0.187082	3.03074	5.11467
170	Other disorders of the musculoskeletal system and connective tissue	M95–M99	0.323608	0.225898	0.11346	6.42423	0.619277	0.168034	0.436111	0.300373	0.620524	0.616556	0.481659	1.36242	0.128184	0.240677	0.115416	0.556279	0.257988	0.682191	0.94667	0.559211	4.13133	0.526069	0.0994835	0.510648	1.93833	0.867209	0.334016	0.264304	24.8523	4.00236	1.06987	0.551854	7.16154	0.0351743	1.08596	0.994732	18.6621	0.0181332	25.3293	0.333577	0.501692	2.56591	0.571111	0.495807	0.208297	3.05803	5.72942
	N – Diseases of the genitourinary system	N18	0.646452	0.448617	0.254973	12.2429	1.00818	0.373532	1.28973	0.532044	0.9161	0.600451	1.50451	1.18633	0.291949	0.417322	0.196719	0.858729	2.36242	0.432812	1.58487	2.17493	23.6347	0.964787	0.672658	6.17621	15.3944	3.02556	1.13801	1.04341	49.2833	6.89311	1.94564	2.70361	21.8797	0.225253	4.13559	4.07002	38.6264	0.092747	23.9246	0.556572	0.346916	3.24848	0.676559	0.306812	0.112498	3.59728	3.75045
171	Chronic renal failure (CRF) c	N18	0.646452	0.448617	0.254973	12.2429	1.00818	0.373532	1.28973	0.532044	0.9161	0.600451	1.50451	1.18633	0.291949	0.417322	0.196719	0.858729	2.36242	0.432812	1.58487	2.17493	23.6347	0.964787	0.672658	6.17621	15.3944	3.02556	1.13801	1.04341	49.2833	6.89311	1.94564	2.70361	21.8797	0.225253	4.13559	4.07002	38.6264	0.092747	23.9246	0.556572	0.346916	3.24848	0.676559	0.306812	0.112498	3.59728	3.75045
	Q – Congenital malformations, deformations and chromosomal abnormalities	Q00–Q56; Q60–Q99	0.237293	0.121205	0.126568	7.06646	0.832963	0.189359	0.516003	0.242311	0.434657	0.724169	0.494797	1.20135	0.21023	0.290098	0.201911	0.635379	0.383162	0.728937	0.927087	0.638072	4.30768	0.636314	0.119394	0.543015	1.61185	1.1384	0.37673	0.309433	23.7579	4.12258	1.12273	0.626481	6.08945	0.0432723	1.41913	1.02992	16.6152	0.0750176	19.9764	0.351764	0.384775	1.79795	0.45273	0.370114	0.164522	3.31555	4.66251
172	Congenital malformations: of the nervous, circulatory and respiratory systems, cleft palate and cleft lip, urinary tract, bones and muscles, other and chromosomal abnormalities not elsewhere classified	Q00–Q07; Q20–Q37; Q60–Q99	0.207433	0.113205	0.0993697	6.93341	0.64973	0.143889	0.514804	0.24037	0.433766	0.829952	0.529229	1.19814	0.183491	0.279854	0.147111	0.615041	0.422015	0.839141	0.724445	0.600523	4.54215	0.625055	0.132291	0.562478	1.64701	1.28721	0.413251	0.337333	24.2267	4.26578	1.1432	0.594869	6.12942	0.0464574	1.48831	1.09935	16.8736	0.0872627	21.7452	0.40877	0.43442	1.8634	0.481187	0.38647	0.185969	3.96687	4.75255
173	Congenital malformations of eye, ear, face and neck	Q10–Q18	0.242189	0.109359	0.148394	7.56391	1.83559	0.165622	0.432156	0.25224	0.4198	0.521272	0.401702	1.11852	0.202464	0.280436	0.156935	0.626047	0.246171	0.501476	1.93006	0.736211	3.06332	0.602286	0.124607	0.392835	1.06531	0.708116	0.260996	0.21685	21.7674	4.35661	1.22749	0.629769	5.4864	0.0329406	0.895132	0.872724	14.8216	0.0501925	15.6218	0.234842	0.303981	1.42372	0.390177	0.353837	0.126294	1.98383	4.18297
174	Other congenital malformations of the digestive system	Q38–Q45	0.529135	0.273242	0.318699	9.09525	0.961888	1.00398	0.906153	0.310894	0.740445	0.544633	0.623211	1.55596	0.307301	0.388334	0.14212	0.691172	0.540559	0.738848	0.849123	0.90159	7.75177	0.888858	0.144984	1.11253	4.35455	1.34069	0.43209	0.471511	26.7254	4.43097	1.09694	0.500034	7.59667	0.0722585	1.59935	1.35724	19.2701	0.0487402	21.4466	0.228424	0.391822	2.6185	0.649004	0.449744	0.167297	2.93571	5.9767
175	Congenital malformations of the sexual organs	Q50–Q56	0.268497	0.116941	0.161125	6.48538	0.58574	0.136925	0.459143	0.235827	0.341187	0.511762	0.378293	1.14004	0.352422	0.34226	0.597952	0.73036	0.307755	0.404839	0.786329	0.645711	3.36381	0.624679	0.0410552	0.432352	1.0776	0.842068	0.319197	0.232409	22.5895	3.13856	0.88941	0.78796	6.00867	0.0260041	1.9046	0.804127	16.0713	0.0663209	15.8444	0.252769	0.223035	1.61182	0.275636	0.304333	0.0997172	1.86919	4.33725
	F – Mental and behavioral disorders	F00–99	0.46247	0.312868	0.172065	6.28736	0.645733	0.19078	0.567331	0.301233	0.542959	0.398928	0.387037	1.31567	0.195898	0.282862	0.129481	0.62545	0.290969	0.552071	0.799707	0.569397	4.63894	0.511103	0.0979596	0.689422	2.34565	0.893201	0.357994	0.238607	25.71	3.99005	1.17461	0.702701	7.78755	0.0499362	1.11373	0.993704	18.7702	0.0292102	24.6248	0.335858	1.09258	4.83699	0.651739	0.603808	0.204687	4.53801	5.45233
176	Dementia c	F00, G30, F01, F02.0, F03.9, G31.8B, G31.8E, G31.9, G31.0B	0.184302	0.0964765	0.0936042	3.46373	0.289081	0.0402219	0.258696	0.0948274	0.131005	0.237804	0.338188	0.679565	0.0366513	0.147175	0.119519	0.25544	0.0784449	0.550418	0.0399194	0.326594	7.76003	0.282375	0.0808029	1.46749	5.52607	0.765601	0.245237	0.142892	20.7116	3.70438	1.64022	0.649037	6.40386	0.0570016	1.04046	0.990556	12.8996	0.0361973	35.412	0.4577	15.628	7.85855	1.27691	0.372969	0.150781	6.1904	3.12252
177	Organic, including symptomatic, mental disorders	F04–F09	0.843075	0.553474	0.351658	7.14482	0.669863	0.20918	0.628074	0.24996	0.62943	0.317753	0.490889	1.23117	0.151375	0.221302	0.139644	0.555667	0.345407	1.35676	0.843531	0.718772	9.95802	0.470609	0.163846	1.72074	6.54459	1.61016	0.608103	0.276971	28.6684	4.97157	1.72185	0.985954	9.56868	0.107539	2.04371	1.96627	19.1621	0.0322504	43.9147	1.46813	3.69704	12.2545	1.54375	0.943096	0.375986	15.4042	4.89383
178	Mental and behavioral disorders due to use of alcohol	F10	1.24002	1.026	0.287895	7.07319	1.24696	0.399769	0.775608	0.430259	0.830578	0.340756	0.427368	1.23951	0.203277	0.247682	0.140322	0.472284	0.251895	0.671034	0.979559	0.38364	7.98455	0.513757	0.106317	1.50997	4.88444	1.36294	0.482345	0.188577	24.8973	3.04446	0.813464	0.847471	8.01571	0.133063	1.0007	1.43515	17.6056	0.043918	27.1706	0.470653	1.38524	5.57047	0.703565	0.27581	0.184292	7.54111	3.27075
179	Mental and behavioral disorders due to psychoactive substance use	F11–F19	2.20545	1.88408	0.497746	8.79081	0.966386	0.569304	1.39157	0.774569	0.774474	0.524912	0.581256	1.38447	0.330924	0.466304	0.150241	0.577756	0.444552	0.607888	1.12542	0.650117	6.33043	0.777762	0.110048	1.03205	3.20114	1.1881	0.578772	0.20446	26.8494	3.28198	1.14964	0.660527	7.85159	0.0783638	1.39442	1.36553	19.8966	0.0474282	25.4563	0.366678	0.464596	5.99917	0.661472	0.383017	0.149004	6.01971	5.15451
180	Schizophrenia c	F20	1.22871	1.01015	0.301104	5.03393	0.592682	0.145431	0.449621	0.177849	0.431761	0.273545	0.275553	1.08538	0.194883	0.321495	0.074739	0.384658	0.212557	0.434541	0.585683	0.503684	4.526	0.439796	0.115968	0.615557	2.3981	0.728089	0.489139	0.184096	27.564	3.84595	1.12262	0.684229	11.2092	0.0809655	1.36707	1.65532	18.1909	0.00923279	48.8441	0.298895	0.442744	38.1078	1.04392	0.289703	0.143612	11.288	3.6137
181	Schizotypal and delusional disorders	F21–F29	1.24145	0.920567	0.407717	5.33311	0.581145	0.127309	0.480725	0.219665	0.402512	0.288585	0.342304	1.0905	0.183152	0.280543	0.129865	0.493541	0.213714	0.526729	0.629841	0.492967	4.69597	0.436843	0.115572	0.732617	2.54294	0.764925	0.438553	0.173566	25.6914	4.35218	1.10408	0.581502	9.74867	0.0622032	1.2813	1.42606	16.9218	0.0268948	38.2478	0.406085	0.737835	23.6125	1.07076	0.449096	0.188554	9.95686	3.79771
182	Bipolar affective disorder c	F30–F31	0.590032	0.411128	0.200988	5.89682	0.662309	0.142421	0.507157	0.194777	0.494641	0.391718	0.328176	1.26387	0.184937	0.245709	0.109613	0.622424	0.210862	0.661478	0.691525	0.493897	5.10737	0.499681	0.0654398	0.789494	2.90159	0.890863	0.450207	0.21131	29.4424	8.33488	1.38088	0.597747	9.54262	0.0730513	1.66015	1.64566	18.4377	0.0233883	39.4355	0.31173	0.906801	17.8463	1.2775	0.439102	0.192697	15.8883	5.12096
183	Depression c	F32, F33, F34.1, F06.32	0.36625	0.234118	0.145744	6.38831	0.636254	0.176497	0.524513	0.267934	0.591154	0.397933	0.377681	1.37338	0.193949	0.273971	0.130455	0.687922	0.306098	0.559861	0.819624	0.603457	4.66123	0.525436	0.0922405	0.666834	2.35656	0.895489	0.356739	0.255269	27.516	4.30778	1.2209	0.693205	8.31186	0.045405	1.12937	0.989634	20.6051	0.0291136	24.9592	0.315889	0.877266	4.32301	0.681894	0.618539	0.208708	4.46186	6.27188
184	Mood (affective) disorders	F340, F348–F349, F38–F39	0.633507	0.401678	0.261043	6.34931	0.694025	0.160515	0.483642	0.23077	0.6829	0.479302	0.264511	1.41513	0.207986	0.319576	0.137985	0.589168	0.165863	0.612521	0.850643	0.67743	5.43672	0.406868	0.0785299	0.834178	3.05539	0.863919	0.51916	0.280212	29.0198	5.92376	1.30056	0.926151	9.67766	0.0714879	1.68559	1.47423	19.6806	0.0138858	35.5287	0.513447	0.853601	11.1441	0.979502	0.43679	0.142682	11.7703	6.99695
185	Phobic anxiety disorders	F40	0.38583	0.26012	0.132951	5.4023	0.579039	0.152407	0.387035	0.227419	0.392421	0.380303	0.337321	0.998503	0.152706	0.286413	0.167218	0.580997	0.263535	0.456947	0.666276	0.485175	3.75516	0.526941	0.0326659	0.468756	1.57117	0.964493	0.328258	0.21431	24.9484	3.85253	1.14946	0.598042	7.19021	0.0392485	1.20723	1.08815	17.8187	0.0200489	22.1329	0.219948	0.345501	3.44181	0.649817	0.352472	0.156664	5.04299	5.58327
186	Other anxiety disorders	F41	0.481678	0.323313	0.171792	6.62289	0.771833	0.200288	0.608412	0.298414	0.543664	0.454764	0.351758	1.36299	0.223005	0.343893	0.123098	0.682427	0.296107	0.609645	0.900644	0.624556	4.91699	0.527138	0.106427	0.668224	2.41264	0.999048	0.446255	0.267437	27.1728	4.4945	1.27455	0.523927	8.29318	0.0410273	1.37763	1.2489	19.1933	0.0432933	26.5176	0.339905	0.530411	5.10645	0.893931	0.377856	0.227863	6.06862	6.56151
187	Obsessive compulsive disorder (OCD) c	F42	0.393187	0.250723	0.163616	5.35049	0.524204	0.110357	0.470265	0.195499	0.29855	0.500813	0.381939	1.043	0.259983	0.210165	0.160237	0.589023	0.241645	0.426291	0.510594	0.420892	3.6773	0.4631	0.074834	0.443853	1.48013	0.998613	0.344936	0.210724	22.8523	3.72281	0.863899	0.58003	6.63884	0.00484692	1.30494	0.794538	15.8914	0.0220904	22.6455	0.25997	0.517042	5.4444	0.66603	0.323329	0.161502	4.8748	5.34553
188	Post-traumatic stress disorder	F431	0.691698	0.50652	0.213089	4.89429	0.539494	0.113887	0.440329	0.177204	0.417832	0.265796	0.298396	1.03657	0.158848	0.238216	0.0313545	0.527383	0.252937	0.413847	0.531219	0.362533	4.30122	0.42635	0.287644	0.519888	1.95558	0.835946	0.380238	0.196584	27.4008	4.14741	1.2999	0.393058	9.59288	0.0345303	1.04683	1.32375	19.1135	0.0222604	25.3122	0.220137	0.300898	3.9584	0.405229	0.253851	0.129258	3.95049	8.43415
189	Reactions to severe stress and adjustment disorders	F432–F439	0.689908	0.422698	0.301319	6.30296	0.598391	0.153188	0.51478	0.303998	0.420614	0.40428	0.345935	1.56729	0.187251	0.307372	0.140713	0.594237	0.236941	0.503413	0.798687	0.649014	4.38785	0.542599	0.112029	0.603319	1.99233	0.974139	0.394075	0.237439	24.545	3.67792	1.10076	0.75954	7.14389	0.0557978	1.28565	1.09957	17.4327	0.0394783	23.7398	0.323601	0.477086	4.07836	0.593443	0.418392	0.169141	4.83446	5.66175
190	Dissociative (conversion) disorders, somatoform disorders and other neurotic disorders	F44, F45, F48	0.465518	0.35317	0.144895	6.40128	0.740625	0.170811	0.510857	0.22273	0.514278	0.385518	0.38541	1.07326	0.220149	0.30058	0.139347	0.554271	0.282938	0.846176	0.714864	0.568591	5.14917	0.481416	0.145483	0.58787	2.35722	1.27934	0.561766	0.361071	28.2348	4.73394	1.28371	0.591274	8.99822	0.0429374	1.79154	1.58347	19.5603	0.0259122	36.6198	0.605683	0.70938	6.46339	1.81026	0.905534	0.466985	8.75554	9.26057
191	Eating disorders	F50	0.311341	0.206088	0.122179	5.48624	0.492103	0.143624	0.433866	0.2253	0.40312	0.504684	0.387445	1.07185	0.183091	0.298835	0.118714	0.570406	0.270486	0.402458	0.610268	0.431682	4.49645	0.541494	0.0098701	0.617744	2.21073	0.990382	0.3807	0.281776	23.9131	4.1356	1.11752	1.25427	6.22582	0.0561266	2.18326	1.30163	14.7859	0.0137844	18.8415	0.26179	0.346315	3.11768	0.518653	0.339072	0.0745207	3.5112	4.69177
192	Behavioral syndromes associated with physiological disturbances and physical factors	F51–F59	0.856411	0.676133	0.21143	7.95133	0.688002	0.146213	0.411416	0.416133	0.419423	0.490803	0.359352	1.66353	0.351711	0.678177	0.442546	1.01032	0.311514	0.71095	0.928006	0.683647	4.6567	0.67788	0.125716	0.908906	1.93413	0.830093	0.377607	0.30231	24.7139	4.39378	1.20063	0.881159	6.14396	0.0353794	2.36903	1.43074	16.1356	0.0106544	26.629	0.33111	0.419363	3.7054	0.742797	0.773405	0.344235	4.17727	6.29251
193	Emotionally unstable personality disorder	F603	0.929169	0.705381	0.28428	5.26114	0.5191	0.109317	0.460854	0.191193	0.408754	0.380147	0.365789	1.1461	0.207082	0.274657	0.106535	0.572321	0.21345	0.375629	0.544785	0.417469	4.48743	0.607042	0.070816	0.564411	2.01433	0.993953	0.419123	0.266012	26.1707	4.39247	0.978652	0.728091	8.46348	0.0679676	1.5983	1.20223	18.0911	0.0410252	31.8351	0.333585	0.361251	11.6924	0.736716	0.354802	0.189694	9.11396	6.86489
194	Specific personality disorders	F602, F604–F609	0.842671	0.662775	0.214701	5.30828	0.502004	0.135659	0.422331	0.216242	0.46901	0.366515	0.335844	1.05427	0.19714	0.263796	0.115917	0.600377	0.245623	0.413098	0.561257	0.481904	4.26485	0.553049	0.100054	0.556828	1.95822	0.913568	0.405146	0.241604	25.5006	4.32183	1.02637	0.736543	8.30182	0.0646987	1.37652	1.11197	17.696	0.0388915	27.5546	0.299883	0.475477	8.04009	0.770365	0.376303	0.146267	7.05132	6.19835
195	Disorders of adult personality and behavior	F61–F69	0.767497	0.488832	0.305411	5.58724	0.474255	0.157513	0.454281	0.209977	0.444054	0.294695	0.398178	1.06561	0.239958	0.318193	0.191746	0.567652	0.267668	0.493546	0.623949	0.47778	4.58712	0.652301	0.088326	0.623834	2.087	0.879775	0.423329	0.297077	26.7303	4.28749	1.16421	0.764642	9.18847	0.043143	1.49362	1.32925	18.4471	0.023902	28.8377	0.311151	0.391873	7.91382	0.831638	0.35416	0.181299	7.58291	7.04572
196	Mental retardation	F70–F79	0.184532	0.109131	0.0748345	4.7342	0.35661	0.0783396	0.379854	0.197773	0.277713	0.27546	0.288057	1.06713	0.139164	0.264845	0.221206	0.35646	0.18067	0.590554	0.485167	0.396929	4.69703	0.369187	0.150609	0.711067	2.66963	0.673235	0.380208	0.2302	24.8896	5.7106	1.16371	0.828013	8.72412	0.0686593	1.45396	1.60183	14.1315	0.0488068	48.0977	0.708884	0.830665	17.222	0.977439	0.247068	0.183626	25.3557	2.8379
197	Disorders of psychological development	F80–F89	0.200837	0.143697	0.0591431	5.05489	0.385668	0.0992549	0.388239	0.224831	0.289522	0.396234	0.358257	1.07478	0.160672	0.294053	0.177828	0.509367	0.212689	0.463234	0.587305	0.539937	3.80685	0.385447	0.128319	0.641921	1.86836	0.751602	0.282711	0.273651	22.5342	4.03203	0.967704	1.09095	6.38451	0.0294666	1.34851	1.05944	14.6153	0.0561362	30.8501	0.332078	0.453894	8.75284	0.763626	0.27468	0.141767	12.4166	4.23423
198	Hyperkinetic disorders (ADHD) c	F90	0.712993	0.602816	0.132374	5.46812	0.503859	0.137408	0.437822	0.261762	0.463845	0.431491	0.353187	1.1287	0.191855	0.285073	0.0828279	0.612139	0.241585	0.414471	0.747518	0.533255	3.3902	0.489427	0.0683948	0.43212	1.3943	0.785662	0.275589	0.233949	21.8149	3.55881	0.933814	0.623027	6.08115	0.0249782	1.06321	0.743543	15.5054	0.0323237	25.3744	0.2866	0.349783	3.41221	0.648886	2.18157	0.506893	4.91327	5.72892
199	Behavioral and emotional disorders with onset usually occurring in childhood and adolescence	F91–F99	0.961305	0.723243	0.291027	5.68891	0.649132	0.162024	0.466307	0.233271	0.434745	0.37325	0.380429	1.18858	0.189514	0.28343	0.100895	0.543473	0.232291	0.518845	0.616049	0.499204	4.58201	0.495415	0.115766	0.635368	2.24049	0.933291	0.42188	0.220104	25.0134	4.00192	1.14154	0.729333	8.05463	0.0567514	1.28118	1.21159	17.1633	0.0218984	30.3199	0.390221	0.673814	10.8022	1.04562	0.376366	0.160212	8.23606	5.52127
	Depression medicine c **	ATC: N06A	0.363313	0.234063	0.143408	6.58551	0.658379	0.18232	0.527078	0.28416	0.63342	0.399674	0.388261	1.40599	0.209777	0.277441	0.133835	0.720507	0.314451	0.581488	0.899649	0.621933	4.54392	0.508179	0.0983555	0.663514	2.26691	0.862304	0.359009	0.259209	27.5092	4.22794	1.19797	0.697074	8.45545	0.047203	1.08625	0.963921	20.6754	0.0311085	25.232	0.314489	0.830699	4.21281	0.663219	0.668667	0.224269	4.15912	6.42116
	Antipsychotic medicine c **	ATC: N05A	0.727216	0.567559	0.194344	5.61496	0.601577	0.185831	0.469591	0.20771	0.532008	0.284467	0.330487	1.21775	0.182153	0.251856	0.0987861	0.568307	0.264099	0.516551	0.809794	0.523152	4.84913	0.462705	0.105135	0.744965	2.68554	0.773422	0.40191	0.217756	27.2632	4.91415	1.23169	0.623176	9.62594	0.0585675	1.28477	1.25571	18.6419	0.0371795	35.0707	0.353448	1.30709	14.9582	0.928223	0.357902	0.158925	9.03006	6.11384
	Indication prescribed anxiety medicine c **	All prescrib. w.indication codes 163 (for anxiety) or 371 (for anxiety, addictive)	0.426634	0.297153	0.147712	6.34595	0.663395	0.164051	0.505759	0.236826	0.659262	0.389975	0.36172	1.3171	0.234376	0.294809	0.121045	0.704084	0.270341	0.594053	0.843977	0.574518	4.53277	0.498681	0.093878	0.665345	2.26184	0.896513	0.348035	0.247269	27.6059	4.25179	1.25422	0.61297	8.26795	0.0359163	1.19207	1.01441	20.5345	0.0358295	25.0611	0.284096	0.794342	5.01199	0.679624	0.444262	0.173026	5.09767	6.33538
	Heart failure medication c **	ATC: C01AA05, C03, C07 or C09A with indication code 430 (for heart failure)	0.344463	0.209313	0.150674	7.64803	0.723292	0.117745	0.708542	0.136864	1.00614	0.372246	0.45122	1.36387	0.234037	0.331363	0.166175	0.671019	0.423627	0.383643	0.886261	1.44585	9.47475	0.351929	0.252648	1.76536	6.20293	1.75081	0.30394	0.427344	52.713	4.65681	2.38233	0.828003	17.0411	0.0775441	1.50388	1.259	48.0993	0.0362597	17.8148	0.395187	0.000585583	1.84256	0.429154	0.335812	0.174793	2.15234	3.35163
	Ischemic heart medication c **	ATC: C01A, C01B, C01D, C01E.	0.205969	0.117056	0.0969004	7.14115	0.609236	0.234426	0.790201	0.308271	1.03133	0.458326	0.546572	1.25946	0.186975	0.298097	0.137327	0.601825	0.401436	0.469459	0.887093	0.703192	7.47022	0.569015	0.146989	1.26148	4.26644	1.50874	0.474279	0.32783	51.284	4.88143	2.61817	0.631318	16.5759	0.0784639	1.43457	1.18637	45.98	0.0279503	19.9844	0.225572	0.287128	2.47594	0.426456	0.275461	0.123408	2.40827	4.11973
	All five types of the medicine above		0.377686	0.252675	0.141886	6.5436	0.64404	0.183679	0.555668	0.283243	0.662566	0.401948	0.403472	1.3646	0.208378	0.280995	0.130081	0.687388	0.321286	0.549986	0.889568	0.620589	4.77016	0.506409	0.105773	0.715432	2.41817	0.925665	0.366944	0.260317	30.5549	4.27158	1.39933	0.676306	9.46724	0.0493509	1.10604	0.983775	23.8547	0.03043	24.7274	0.293794	0.713471	4.86481	0.620753	0.581727	0.199718	4.10388	5.87951
	Extra
	Ischemic Heart Diseases	I05-I06; I11-I13; I20-I28; I30-I52	0.269268	0.152895	0.129078	7.81121	0.678088	0.25192	0.864473	0.392725	0.889905	0.507307	0.591284	1.39401	0.244153	0.355368	0.141521	0.704852	0.445501	0.497519	0.991989	0.86824	7.76014	0.56782	0.170976	1.27271	4.07239	1.79569	0.538715	0.399929	47.3029	4.40647	2.365	0.763496	12.8425	0.0769615	1.47939	1.27502	41.7338	0.0316118	20.1719	0.314564	0.358442	2.01275	0.439322	0.328157	0.135912	2.45463	4.0663
	Arthritis	M01-M03; M5-M9; M7-M14; M15-M20; M45	0.196861	0.122043	0.0837201	6.11682	0.540003	0.150181	0.497159	0.240107	0.420885	0.502347	0.471347	1.26314	0.169076	0.292365	0.124662	0.733952	0.289717	0.40408	0.687015	0.65628	4.65424	0.527798	0.115799	0.742122	2.08892	0.976735	0.378568	0.362682	26.0681	4.01743	1.01778	0.582181	8.71526	0.0439047	0.973257	0.95413	19.6315	0.0668095	19.3398	0.240199	0.230208	1.84376	0.361166	0.235624	0.103784	1.72367	4.49809
	Arthrosis	M15-M19	0.179871	0.114144	0.0755569	5.97771	0.519474	0.146161	0.50235	0.248257	0.359166	0.510064	0.443994	1.27751	0.165084	0.308689	0.12014	0.803206	0.25275	0.402392	0.655886	0.52636	4.18246	0.513936	0.0944314	0.724193	1.90072	0.866192	0.261966	0.249982	24.8885	3.8545	0.991824	0.473225	8.02361	0.0360401	0.903829	0.867023	18.8587	0.0235398	20.1902	0.227533	0.227652	1.98017	0.373378	0.227804	0.101833	1.73865	4.5593
	Back conditions	M32-34;M41-M43;M46-49;M50-51;M53-M54	0.230116	0.151143	0.0857369	6.46617	0.640223	0.158086	0.487354	0.218481	0.563572	0.470351	0.421175	1.20931	0.175752	0.236125	0.115632	0.819242	0.310647	0.597022	0.821624	0.709449	4.65387	0.545166	0.120724	0.64611	2.08887	1.05966	0.39832	0.30666	26.2037	4.10352	1.10352	0.506579	7.61529	0.0487027	1.11908	1.03656	19.8606	0.0294079	26.5047	0.426803	0.465288	2.72211	0.721178	0.465093	0.225058	2.64935	5.98445
	Overweight	E66	0.166917	0.110307	0.0619393	6.57524	0.533807	0.150507	0.601186	0.295266	0.40638	0.433625	0.343808	1.23437	0.380172	0.977692	0.118985	0.58925	0.327451	0.44626	0.743084	0.480169	4.87925	0.732345	0.114295	0.674787	1.9804	1.17158	0.356647	0.336041	36.3035	5.03467	1.23567	0.621847	18.9005	0.10369	2.12864	1.21186	26.1224	0.026585	22.0095	0.239842	0.221073	2.70621	0.355571	0.2949	0.128618	2.26701	5.07325
	Endometriosis	N80	0.151931	0.0828745	0.0711371	6.50404	0.567519	0.125089	0.497141	0.223009	0.323228	0.560652	0.375555	1.26406	0.964638	0.516339	0.113732	0.58559	0.26916	0.371694	0.639867	0.43439	4.72286	0.979548	0.109271	0.658143	1.57754	1.23638	0.312465	0.254877	22.8175	3.70381	1.23674	0.468974	6.04247	0.0272936	1.3213	0.942709	15.9312	0.0385579	18.2474	0.249998	0.232114	1.49992	0.35502	0.443079	0.158407	1.59766	6.96834
	Total population		n/a	n/a	n/a	n/a	n/a	n/a	n/a	n/a	n/a	n/a	n/a	n/a	n/a	n/a	n/a	n/a	n/a	n/a	n/a	n/a	n/a	n/a	n/a	n/a	n/a	n/a	n/a	n/a	n/a	n/a	n/a	n/a	n/a	n/a	n/a	n/a	n/a	n/a	n/a	n/a	n/a	n/a	n/a	n/a	n/a	n/a	n/a
ICD-10 International Statistical Classification of Diseases, 10th Revision
c = complex defined conditions, see reference for further details [66].
** 2-year prevalence.
[truncated: 183 more columns]
